# Supplementary material for: Antimicrobial Resistance in the WHO African Region: A Systematic Literature Review 2016–2020
Source: Antibiotics (Basel). 2024 Jul 17;13(7):659. doi: 10.3390/antibiotics13070659 (PMC11273377; doi:10.3390/antibiotics13070659)
Supplement: Supplementary file 1 [file antibiotics-13-00659-s001.zip]

Archive with 2 entries (2 files):
- Copy of Supplementary File S1_List of selected articles and associated data-Revised.xlsx
- Supplimentary Tables S1-S4-Revised.pdf
