# Supplementary material for: Antimicrobial Resistance in the WHO African Region: A Systematic Literature Review 2016–2020
Source: Antibiotics (Basel). 2024 Jul 17;13(7):659. doi: 10.3390/antibiotics13070659 (PMC11273377; doi:10.3390/antibiotics13070659)
Supplement: Supplementary file 1 [file antibiotics-13-00659-s001.zip › Copy of Supplementary File S1_List of selected articles and associated data-Revised.xlsx]

## Sheet: Final-selected articles
First author	Publication year	Title	DOI/PMID/Link	African country	Study/data collection period	Study objective	Study design	Study subjects	Inpatients/outpatients	Type of sample	Age group	Reported bacteria	Infection or syndrome	Source of infection: Healthcare/community acquired	Investigation method: phenotypic/genotypic	Bacterial identification method	AST method	Tested antibiotics	AST guidelines
Abana et al.	2019	Investigating the virulence genes and antibiotic susceptibility patterns of Vibrio cholerae O1 in environmental and clinical isolates in Accra, Ghana	doi: 10.1186/s12879-019-3714-z	Ghana	2014-2015	Investigating the genomic virulence and antibiotic susceptibility patterns of V. cholerae in environmental and clinical isolates in Accra	Not mentioned	Clinical and environmental isolates	Not mentioned	Not mentioned	Not mentioned	Vibrio Cholerae 01	Cholera	Community acquired	Phenotypic & Genotypic	Standard microbiological culture	Disc diffusion	Tetracycline, doxycycline, trimethroprim/sulfamethoxazole (Trimethoprim/sulfamethoxazole), ciprofloxacin, chloramphenicol, erythromycin, azithromycin, nalidixic acid	CLSI
Abayneh et al.2019	2018	Isolation of extended-Spectrum betalactamase- (ESBL-) producing Escherichia coli and Klebsiella pneumoniae from patients with community-onset urinary tract infections in Jimma University specialized hospital, Southwest Ethiopia	doi: 10.1155/2018/4846159	Ethiopia	2015	To assess the prevalence and antibiotics resistance patterns of ESBL-producing Escherichia coli and Klebsiella pneumoniae from community-onset urinary tract infections in Jimma University Specialized hospital, Southwest Ethiopia, 2016	Cross-sectional	Human patients	Outpatient	Urine	≥15 years	Escherichia coli coli, Klebsiella pneumoniae	UTI	community acquired	Phenotypic	Standard microbiological culture	Disc diffusion	Amoxicillin/clavulanic acid, cefotaxime, ceftriaxone, ceftazidime, ampicillin , cephalothin, ciprofloxacin , nalidixic acid , norfloxacin , gentamycin , amikacin , tetracycline , trimethoprimsulfamethoxazole , imipenem, chloramphenicol.	CLSI
Abda et al.	2020	Elevated Level of Imipenem-Resistant Gram-Negative Bacteria Isolated from Patients Attending Health Centers in North Gondar, Ethiopia	doi: 10.2147/IDR.S287700	Ethiopia	2019	Identifying the imipenem-resistant Gram-negative bacteria from patients who were referred to health centers in North Gondar, Ethiopia	Not mentioned	Patients	Inpatient	Sputum	Not mentioned	Acinetobacter baumannii, Klebsiella pneumoniae , Pseudomonas aeruginosa, Serratia marcescens.	Dyspnea	Not mentioned	Phenotypic & Genotypic	standard microbiological culture	Disc diffusion	Imipenem, gentamycin , trimethoprim/sulfamethoxazole, ampicillin , chloramphenicol , amoxycillin/clavulanic acid, norfloxacin, tetracycline	CLSI
Abera et al.	2016	Extended-Spectrum beta (beta)-lactamases and Antibiogram in Enterobacteriaceae from clinical and drinking water Sources from Bahir Dar City, Ethiopia	doi: 10.1371/journal.pone.0166519	Ethiopia	2013-2015	To determine ESBL and antibiogram in Enterobacteriaceae isolates from clinical and drinking water sources in Bahir Dar City, Northwest Ethiopia.	Not mentioned	Human Patients	Both	Urine, blood, open wound, ear discharge, CSF	28 years	Escherichia coli, Klebsiella pneumoniae, Proteus mirabilis, Enterobacter cloacae, Citrobacter spp.	UTI & BSI	Not mentioned	Phenotypic	Conventional BC,	Disc diffusion, E-test & MIC	Ciprofloxacin, trimethoprim /sulphamethoxazole, ceftriaxone, chloramphenicol.	CLSI
Abie et al.	2020	Methicillin-resistant Staphylococcus aureus nasal carriage among janitors working in hospital and non-hospital areas: a comparative cross-sectional study	doi: 10.1186/s12941-020-00391-x	Ethiopia	2019	To determine nasal carriage of MRSA, its antimicrobial susceptibility pattern, and associated factors among janitors working in hospital & non-hospital areas at the University of Gondar, Northwest Ethiopia.	Cross-sectional	Human Janitors	NA	Nasal swab	≥18 years old	Staphylococcus aureus	Respiratory & skin infection	NA	Phenotypic	Standard microbiological culture	Disc diffusion	Penicillin, gentamicin , erythromycin, tetracycline , trimethoprim/ sulphamethoxazole, ciprofloxacin, clindamycin, cefoxitin	CLSI
Abotsi et al.	2017	Fluoroquinolone, Macrolide, and Ketolide Resistance in Haemophilus parainfluenzae from South Africa	doi: 10.1089/mdr.2016.0045	South Africa	2015	To characterize these resistance delineating mutations in genes commonly associated with reduced susceptibility.	Not mentioned	Human patients	Not mentioned	Sputum	Not mentioned	Haemophilus parainfluenzae	Pneumonia	Not mentioned	Phenotypic & Genotypic	VITEK	Disc diffusion & broth microdilution	Ciprofloxacin, levofloxacin, moxifloxacin, ampicillin, cefuroxime, cefotaxime, meropenem, telithromycin	CLSI
Achek et al.	2018	Emerging of antimicrobial resistance in staphylococci isolated from clinical and food samples in Algeria	doi: 10.1186/s13104-018-3762-2	Algeria	Not mentioned	To determine phenotypic antimicrobial resistance and associated genes of staphylococci isolates from clinical samples in Algeria	Not mentioned	Clinical isolates	Both	Not mentioned	Not mentioned	Staphylococcus aureus and Coagulase-negative staphylococci	NA	Both	Phenotypic	Standard microbiological culture	E-test	Penicillin, oxacillin, cefoxitin, amoxicillin + clavulanic acid, gentamicin, erythromycin, kanamycin, tetracycline, vancomycin, clindamycin, rifampicin, trimethoprim/sulfamethoxazole,	CLSI
Adane et al.	2020	Microbiological Profile and Drug-Resistance Pattern of Pathogens Among Patients Who Visited the University of Gondar Comprehensive Specialized Hospital, Ethiopia	doi: 10.2147/IDR.S287276	Ethiopia	2019-2020	To assess the microbiological profiles and resistance patterns of pathogens among patients who visited a tertiary hospital in the study setting	Cross-sectional	Clinical isolates	Not mentioned	Blood and urine	≥28days	Staphylococcus aureus, Klebsiella species, Pseudomonas spp., Escherichia coli & Streptococcus spp.	NA	Not mentioned	Phenotypic	Standard microbiological culture	Disc diffusion	Amoxicillin/clavulanic acid , Ciprofloxacin, Gentamicin, Trimethoprim/sulfamethoxa zole, chloramphenicol, cefotaxime, Cefepime and ceftriaxone, Tetracycline, cefoxitin, clindamycin, vancomycin, and erythromy, ceftazidime, Norfloxacin, Imipenem and meropenem	CLSI
Agyepong et al.	2018	Multidrug-resistant gram-negative bacterial infections in a teaching hospital in Ghana	doi: 10.1186/s13756-018-0324-2	Ghana	2015	To describe the prevalence and profile of infections attributable to multidrug-resistant Gram-negative bacteria among patients at the Komfo Anokye Teaching Hospital in the Ashanti region of Ghana.	Not mentioned	Clinical isolates	Both	Bronchial lavage, nasal and pleural swabs	10< to 60≤	Klebsiella pneumoniae, Acinetobacter baumannii, Pseudomonas aeruginosa, Enterobacter spp., Escherichia coli, Yersinia spp., Proteus mirabilis, Pasteurella spp., Chromobacterium violaceum, Salmomella enterica, Vibrio spp., Citrobacter koseri, Pantoea spp., Serratia spp., Providencia rettgeri Burkholderia cepacia, Aeromonas spp., Cadecea lapagei and Sphingomonas paucimobilis,	UTI & BSI	Not mentioned	Phenotypic	Standard microbiological culture & VITEK	Disc diffusion & MIC	Ampicillin, Amoxicillin-clavulanate, piperacillin-tazobactam, Cefuroxime, Cefoxitin, Cefotaxime, Ceftazidime, Cefepime, Ertapenam, Imipenem, Meropenem, Amikacin, Gentamicin, Ciprofloxacin, Tetracycline, Nitrofuratoin, collistin, trimethoprim-Sulfamethoxazole	Not mentioned
Akinniyi et al.	2017	The prevalence of asymptomatic Group B streptococcal infection and antimicrobial sensitivity pattern among parturients at Ahmadu Bello University Teaching Hospital, Zaria, Nigeria	doi:10.4103/TJOG.TJOG_30_17	Nigeria	2014-2015	To determine the prevalence of asymptomatic Group B Streptococcal infection and antimicrobial sensitivity pattern	Longitudinal	Pregnant women	Outpatient	Vaginal swab, rectal swab	18-42 years	Group B Streptococcus	NA	Not mentioned	Phenotypic	Standard microbiological culture & CAMP test	Disc diffusion & MIC	Penicillin G, ampicillin, cefazolin, cefotaxime, ceftriaxone , clindamycin, erythromycin	CLSI
Aku et al.	2018	Bacteriological profile and antibiotic susceptibility pattern of common isolates of neonatal sepsis, Ho Municipality, Ghana 2016	doi: 10.1186/s40748-017-0071-z	Ghana	2016	To identify the common causative organisms of neonatal sepsis and their antibiotic susceptibility pattern in the Ho municipality	Cross-sectional	Clinical isolates	Inpatient	Blood	Not mentioned	Staphylococcus aureus, Staphylococcus epidermis, Escherichia Coli, Pseudomonas aeruginosa, enterobacter species and Proteus mirabilis	BSI	Not mentioned	Phenotypic	Standard microbiological culture	Disc diffusion & MIC	Ampicillin, Gentamicin, cefuroxime, Trimethoprim/sulfamethoxazole, ceftriaxone, cefotaxime	CLSI
Akullian et al.	2018	Multi-drug resistant non-typhoidal Salmonella associated with invasive disease in western Kenya	doi: 10.1371/journal.pntd.0006156	Kenya	2007-2014	To determine specific host and pathogen risk factors associated with blood stream infection from non-typhoidal Salmonella in rural Kenya	Surveillance	Patients	Not mentioned	Blood, stool	All ages	Salmonella Typhimurium, Salmonella Enteritidis, Salmonella Virchow, Salmonella Heidelberg and Salmonella Newport	NTS infection	Not mentioned	Phenotypic & Genotypic	BACTEC & API	Disc diffusion & MIC	Ampicillin, Chloramphenicol, Trimethoprim-Sulfamethoxazole	CLSI
Alebachew et al.	2016	Etiologic Agents of Bacterial Sepsis and Their Antibiotic Susceptibility Patterns among Patients Living with Human Immunodeficiency Virus at Gondar University Teaching Hospital, Northwest Ethiopia	doi: 10.1155/2016/5371875	Ethiopia	2003-2013	To determine the etiologic agents of bacterial sepsis and their antibiotic susceptibility patterns among HIV infected patients.	Cross-sectional	HIV Patients	Not mentioned	Blood	5–53 years	Staphylococcus aureus, Coagulase-negative staphylococci, Viridans streptococci, S. pyogenes, Escherichia coli, K. ozaenae, Haemophilus influenzae, Pseudomonas aeruginosa ans Serratia species.	BSI	Not mentioned	Phenotypic & Genotypic	Standard microbiological culture	Disc diffusion & MIC	Ampicillin , amoxicillin-clavulanic acid , ceftriaxone , ciprofloxacin, chloramphenicol, trimethoprim/sulfamethoxazole , nitrofurantoin, erythromycin, gentamicin, methicillin, oxacillin, penicillin, tetracycline, vancomycin.	CLSI
Alemayehu et al.	2017	Nasal carriage rate and antibiotic susceptibility pattern of Neisseria meningitidis in healthy Ethiopian children and adolescents: A cross-sectional study	doi: 10.1371/journal.pone.0187207	Ethiopia	2017	To determine the prevalence of nasal carriage and antibiotic susceptibilities of meningococcal isolates from healthy Ethiopian children and adolescents.	Cross-sectional	Students (children and adolescents)	Not mentioned	Not mentioned	5–53 years	Neisseria Meningitis	NA	Not mentioned	Phenotypic	Standard microbiological culture	Disc diffusion & MIC	Penicillin, Ciprofloxacin, ceftriaxone	CLSI
Ali et al.	2020	Features of Streptococcus agalactiae strains recovered from pregnant women and newborns attending different hospitals in Ethiopia	doi: 10.1186/s12879-020-05581-8	Ethiopia	2014-2015	To determine serotypes and genotypes of Group B Streptococcus, GBS (GBS) isolates from pregnant women and their newborns in Ethiopia.	Cross-sectional	Pregnant women and new borns	Not mentioned	Not mentioned	Not mentioned	Streptococcus agalactiae	NA	Not mentioned	Phenotypic & Genotypic	Standard microbiological culture	Broth microdilution	Penicillin, cefotaxime, erythromycin, clindamycin, levofloxacin, vancomycin, daptomycin, tetracycline, linezolid.	CLSI
Ali et al.	2016	Neisseria gonorrhoeae among suspects of sexually transmitted infection in Gambella hospital, Ethiopia: risk factors and drug resistance	doi: 10.1186/s13104-016-2247-4	Ethiopia	2015	To determine the magnitude, its determinants and antimicrobial resistance profile of N. gonorrhoeae in a place where there is risk related cultural practices and relatively high HIV prevalence.	Cross-sectional	STI suspected patients	Outpatient	Not mentioned	≥15 years	Neisseria gonorrhoeae	STI	Not mentioned	Phenotypic	Standard microbiological culture & API	Disc diffusion & MIC	Tetracycline, penicillin, ciprofloxacin, spectinomycin, cefoxitin, ceftriaxone	CLSI
Ameya et al.	2018	Antimicrobial susceptibility pattern, and associated factors of Salmonella and Shigella infections among under five children in Arba Minch, South Ethiopia	doi: 10.2147/IDR.S278293	Ethiopia	2017	To determine the prevalence, antimicrobial susceptibility pattern and associated factor of Salmonella and Shigella infection among under five children.	Cross-sectional	Under five children	Not mentioned	Not mentioned	≤ 5years	Salmonella and Shigella species	Diarrhea	Not mentioned	Phenotypic	Standard microbiological culture	Disc diffusion & MIC	Amoxicillin, Erythromycin, Chloramphenicol, Clindamycin, Norfloxacin, Ciprofloxacin, Trimethoprim/sulfamethoxazole, Gentamycin	CLSI
Ameya et al.	2020	Antimicrobial Susceptibility Pattern and Associated Factors of Pediatric Septicemia in Southern Ethiopia	doi: 10.1186/s12941-018-0253-1	Ethiopia	2019	To identify the major etiological agents, antimicrobial susceptibility pattern and associated factors of septicemia among pediatric patients in southern Ethiopia	Cross-sectional	Paediatric patients	Both	Not mentioned	1 month to 15 years old	Staphylococcus aureus, CoNS, Klebsiella pneumoniae, Escherichia coli, Proteus mirabilis, Salmonella species and Pseudomonas aeruginosa	BSI	Not mentioned	Phenotypic	Standard microbiological culture	Disc diffusion & MIC	Ampicillin, amoxicillin- clavulanic acid, ceftriaxone, cephalothin, ciprofloxacin, chloramphenicol, doxycycline, erythromycin, gentamicin, kanamycin, cefoxitin, penicillin, streptomycin, cline, trimethoprim-sulphamethoxazole, amoxicillin.	CLSI
Ampaire et al.	2017	Phenotypic prevalence of extended spectrum beta-lactamases among enterobacteriaceae isolated at Mulago National Referral Hospital: Uganda	doi: 10.1186/s13104-017-2786-3	Uganda	2016	To determine the prevalence and common enterobacteriaceae pathogen producing extended spectrum beta lactamases (ESBLs).	Cross-sectional	Clinical specimens	Outpatient	Not mentioned	Not mentioned	Escherichia coli, Klebsiella pneumoniae, Proteus mirabilis, Serratia sp., Salmonella Typhi, Acinetobacter baumanii, morganella morganii, Enterobacter sp., and Providencia sp.	NA	Not mentioned	Phenotypic	Standard microbiological culture, API & VITEK	VITEK	Amikacin, Amoxicillin/Clavulanic acid, Ampicillin, Ampicillin/Sulbactam, Aztreonam, Cefazolin, Cefepime, Cefotaxime, Cefoxitin, Ceftazidime, Ceftriaxone, Cefuroxime, Cefazolin, Ciprofloxacin, Gentamicin, Meropenem, Nitrofurantoin, Piperacillin/Tazobactam, Trimethoprim/ Sulfamethoxazole.	CLSI
Amsalu et al.	2017	Antimicrobial resistance pattern of bacterial isolates from different clinical specimens in Southern Ethiopia: A three year retrospective study	https://doi.org/10.5897/JBR2016.0224	Ethiopia	2012-2014	To determine the antimicrobial resistance pattern of bacterial isolate from different clinical specimens at Hawassa University Referral Hospital.	Retrospective	Bacterial isolates	Not mentioned	Not mentioned	1 to 85 years	Staphylococcus aureus, CoNS, S. pyogenes, Enteroccocus spp., Escherichia coli, Klebsiella spp., citrobacter spp., N. gonorrhoea, Salmonella spp., Shigella spp., Pseudomonas spp., Enterobacter spp. and Proteus spp	NA	Not mentioned	Phenotypic	Standard microbiological culture	Disc diffusion & MIC	Ampicillin, amoxicillin, clavulanic acid, ceftriaxone, ciprofloxacin, norfloxacin, gentamicin, oxacillin, sulfamethoxazole+trimethoprim, penicillin	CLSI
Andrew et al.	2017	Prevalence of Extended-Spectrum Beta-Lactamases-Producing Microorganisms in Patients Admitted at KRRH, Southwestern Uganda	doi: 10.1155/2017/3183076	Uganda	2015-2016	To determine the phenotypic detection of ESBL-producing strains of Escherichia coli, Klebsiella sp., and Proteus sp. isolated from clinical specimens and their prevalence in patients admitted at KRRH.	Cross-sectional	Clinical specimens	Not mentioned	Not mentioned	Not mentioned	Escherichia coli, Klebsiella pneumoniae, K.oxytoca and Proteus mirabilis	NA	Not mentioned	Phenotypic	Standad microbiological culture & API	Disc diffusion & MIC	Cefpodoxime, ceftazidime, cefotaxime, cefotaxime + clavulanic acid	CLSI
Antri et al.	2018	High levels of Staphylococcus aureus and MRSA carriage in healthy population of Algiers revealed by additional enrichment and multisite screening	doi: 10.1007/s10096-018-3279-6	Algeria	2009-2011	To determine the prevalence of Staphylococcus aureus colonization, the swab specimens from multiple screening sites	Not mentioned	Human (adults&children) samples	Not mentioned	Not mentioned	< 16 years old	Staphylococcus aureus, and MRSA	MRSA carriage	Not mentioned	Phenotypic & Genotypic	Standard microbiological culture	Disc diffusion	Not mentioned	CLSI
Apondi et al.	2016	High prevalence of multidrug resistant Klebsiella pneumoniae in a tertiary teaching hospital in western Kenya	doi: 10.21010/ajid.v10i2.3	Kenya	2002-2013	To describe the epidemiology and antibiotic resistance pattern and trends for Klebsiella pneumoniae at Moi Teaching and Referral Hospital (MTRH) in Eldoret, Kenya.	Retrospective	Bacterial isolates	Not mentioned	Not mentioned	Not mentioned	Klebsiella pneumoniae	NA	Not mentioned	Phenotypic	BACTEC	Disc diffusion	Penicillin, Cephalosporin, aminoglycosides, Macrolides, Carbapenems, Tetracyclines, Sulphonamides, Quinolones, Lincosamides, Vancomycin, Oxazolidinones, Minocycline, chloramphenicol, ceftriaxone, ciprofloxacin, Gentamycin, Amikacin, Meropenem, Cefipime, ceftazidime	CLSI
Arega et al.	2018	Microbial spectrum and drug-resistance profile of isolates causing bloodstream infections in febrile cancer patients at a referral hospital in Addis Ababa, Ethiopia	doi: 10.2147/IDR.S168867	Ethiopia	2012	To study the microbial spectrum and drug-resistance profile of pathogens causing BSIs in febrile cancer patients at a referral hospital in Ethiopia.	Cross-sectional	Bacterial clinical isolates	Outpatient	Not mentioned	>18 years old	Staphylococcus aureus, CoNS, Stenotrophomonas maltophilia, Klebsiella pneumoniae, Acinetobacter baumannii, Burkhoderia cepacia, Pseudomonas aeruginosa, Citrobacter freundii and Esccherichia coli	BSI	Not mentioned	Phenotypic	Standard microbiological culture & API	Disc diffusion	Amoxicillin–clavulanate, chloramphenicol, tetracycline, sulfamethoxazole–trimethoprim, ceftriaxone, and ampicillin, Nalidixic acid , gentamicin, ciprofloxacin, whereas oxacillin, penicillin G	CLSI
Arowosegbe et al.	2017	Neonatal sepsis in a Nigerian Tertiary Hospital: Clinical features, clinical outcome, aetiology and antibiotic susceptibility pattern	doi: 10.1080/23120053.2017.1335962	Nigeria	2013	To determine clinical features, aetiology, antimicrobial susceptibility and clinical outcome of neonatal sepsis in a Nigerian Tertiary Hospital.	Cross-sectional	Neonates	Not mentioned		0–28 days	Klebsiella spp., Enterobacter spp. and CoNS	BSI	Not mentioned	Phenotypic	Standard microbiological culture	Disc diffusion	Ceftriaxone, Cefepime, Cefuroxime, Ampicillin, Ofloxacin, Ciprofloxacin, Gentamycin, Ceftazidime.	CLSI
Asres et al.	2017	Prevalence of multidrug resistant Bacteria in postoperative wound infections at Tikur Anbessa specialized hospital, Addis Ababa, Ethiopia	doi: 10.21767/1989-5216.1000233	Ethiopia	2015	To determine the prevalence of multidrug resistant bacteria from postoperative wound infections.	Cross-sectional	Patients	Not mentioned	Not mentioned	0-85 years	Escherichia coli, Pseudomonas spp., Pseudomonas aeruginosa, Citrobacter spp., C.diversus, Salmonella spp., Enterococci, P.Stuartii, P.Vulgaris, Proteus mirabilis, Klebsiella pneumoniae, CONs, Enterobacter cloacae, K. ozaenae, Staphylococcus aureus, Acinetobacter spp., S.marscences and K.rhinoscleromatis	Wound infection	Not mentioned	Phenotypic	Standard microbiological culture	Disc diffusion & MIC	Amikacin, amoxicillin, amoxicillin-clavulanic acid, ceftazidime, cefotaxime, ceftriaxone, chloramphenicol, clindamycin, gentamicin, Trimethoprim-Sulfamethoxazole, tetracycline, ciprofloxacin, penicillin, oxacillin, erythromycin.	CLSI
Assefa et al.	2018	Group B streptococci vaginal colonization and drug susceptibility pattern among pregnant women attending in selected public antenatal care centers in Addis Ababa, Ethiopia	doi: 10.1186/s12884-018-1791-4	Ethiopia	2014	To determine the prevalence of GBS colonization, antimicrobial susceptibility patterns and assess risk factors among pregnant women	Cross-sectional	Lower vaginal swabs	Not mentioned	NA	15–19, 20–24, 25–29, 30–34 and ≥ 35	Group B streptococcus	NA	Not mentioned	Phenotypic	Standard microbiological culture	Disc diffusion & MIC	Penicillin, ampicillin, erythromycin, clindamycin, vancomycin, cefotaxime, chloramphenicol, tetracycline	CLSI
Assegu Fenta et al.	2020	Antimicrobial sensitivity profile and bacterial isolates among suspected pyogenic meningitis patients attending at Hawassa University Hospital: Cross-sectional study	doi: 10.1186/s12866-020-01808-5	Ethiopia	2018	To assess the antimicrobial sensitivity profile and bacterial isolates among patients suspected of pyogenic meningitis at Hawassa University Hospital from February 2017 to 2018	Cross-sectional	Patients	Not mentioned	NA	3 months to 75 years	Neisseria meningitidis, Haemophilus influenzae, Escherichia coli, Streptococcus pneumoniae, Klebsiella pneumoniae and Staphylococcus aureus	Meningitis	Not mentioned	Phenotypic	Standard microbiological culture	Disc diffusion & MIC	Gentamicin, Penicillin, chloramphenicol, ciprofloxacin, Ceftriaxone, Cefotaxime, Erythromycin, Norfloxacin, Amoxicillin, Vancomycin, Trimethoprim/sulfamethoxazole.	CLSI
Attram	2019	Antimicrobial resistance (AMR) and molecular characterization of Neisseria gonorrhoeae in Ghana, 2012-2015	doi: 10.1371/journal.pone.0223598	Ghana	2012-2015	To examine the AMR of N. gonorrhoeae isolates collected from three coastal cities in Ghana (Accra, Sekondi and Takoradi) during 2012 to 2015, describe their NG-MAST sequence types (STs), and sequence their ESC resistance determinant penA.	Not mentioned	Male and female humans	Not mentioned	Not mentioned	18-24, 25-31, 32-38 and ≥46 years	Neisseria gonorrhoeae	Gonorrhea	Not mentioned	Phenotypic & Genotypic	Standard microbiological culture & API	Disc diffusion & MIC	Ceftriaxone, cefixime, ciprofloxacin, tetracycline, azithromycin, benzylpenicillin, spectinomycin	CLSI
Ayelign et al.	2018	Bacterial isolates and their antimicrobial susceptibility patterns among pediatric patients with urinary tract infections	doi: 10.5152/tud.2017.33678	Ethiopia	Not mentioned	To determine bacterial isolates, antimicrobial susceptibility pattern among pediatric patients with UTI.	Cross-sectional	Pediatric patients	Not mentioned	Not mentioned	0-18 years.	Escherichia coli, Pseudomonas aeruginosa, E.aerugens, Klebsiella pneumoniae, P.vulgaris, Cirobacter spp., Proteus mirabilis, K.Ozanie, Staphylococcus aureus, S.saprophyticus, and Entrococcus spp.	UTI	Not mentioned	Phenotypic	Standard microbiological culture	Disc diffusion	Ceftriaxone, tetracycline, nitrofurantin, gentamycin, ampicillin, ticracilin, picracilin, and trimethoprim/sulphamethaxzole , vancomycin, erythromycin, ciprofloxacilin, chloramphinicol	CLSI
Ayoyi et al.	2017	Prevalence, aetiology and antibiotic sensitivity profile of asymptomatic bacteriuria isolates from pregnant women in selected antenatal clinic from Nairobi, Kenya	doi: 10.11604/pamj.2017.26.41.10975	Kenya	Not mentioned	To determine prevalence, bacterial isolates and Antibiotic Sensitivity Profile of asymptomatic bacterial urinary tract infection in pregnant women in selected clinics in Nairobi.	Cross-sectional	Pregnant women	Not mentioned	Not mentioned	16 to 45years	Escherichia coli, Staphylococcus aureus, CoNS, Klebsiella, Pseudomonas spp , Proteus spp., Citrobacter Enterococcus and Enterobacter respectively.	UTI	Not mentioned	Phenotypic	Standard microbiological culture	Disc diffusion	Ampicillin, tetracycline, Chloramphenicol, Trimethoprim/sulfamethoxazole, ciprofloxacin, Nalidixic acid, Ceftazidime, Gentamycin, Amoxycilin/Clavulanic acid, Cefotaxime, Imipenem, Kanamycin, Nalidixic acid.	CLSI
Bediako-Bowan et al.	2020	High rates of multi-drug resistant gram-negative organisms associated with surgical site infections in a teaching hospital in Ghana	PMCID: PMC7689982	Ghana	2017-2019	To characterize mcr-1 gene in Escherichia coli strain isolated from wildlife in Algeria	Prospective	Patients with surgical site infections	Not mentioned	NA	Not mentioned	Escherichia coli	Surgical site infection	Not mentioned	Phenotypic & Genotypic	Standard microbiological culture & MALDI-ToF	Disc diffusion	Ampicillin, amoxicillinclavulanate, gentamicin, amikacin, ciprofloxacin, cefuroxime, ceftazidime, ceftriaxone, cefotaxime, tazobactam-piperracillin, meropenem, cefoxitin, erythromycin, clindamycin, sulphamethoxazole-trimethoprim, penicillin, linezolid, tetracycline.	EUCAST
Belete et al.	2019	Bacterial Profile And Antibiotic Susceptibility Pattern Of Urinary Tract Infection Among Children Attending Felege Hiwot Referral Hospital, Bahir Dar, Northwest Ethiopia	doi: 10.2147/IDR.S217574	Ethiopia	2013	To determine bacterial profile and antimicrobial susceptibility pattern of UTIs among children attending Felege Hiwot Referral Hospital (FHRH)	Cross-sectional	UTI children	Not mentioned	NA	5–15 years	Escherichia coli, Pseudomonas spp., Klebsiella spp., Enterobacter spp., Citrobacter spp., Staphylococcus aureus, S.approphyticus and Enterococcus spp.	UTI	Not mentioned	Phenotypic	Standard microbiological culture	Disc diffusion & MIC	Ampicillin, amoxicillin clavulanic acid, ciprofloxacin, gentamicin, ceftriaxone, nalidixic acid, nitrofurantoin, cefoxitin, trimethoprim-sulfamethoxazole, ceftazidime.	CLSI
Belyhun et al.	2018	Ocular bacterial infections and antibiotic resistance patterns in patients attending Gondar Teaching Hospital, Northwest Ethiopia	doi: 10.1186/s13104-018-3705-y	Ethiopia	Not mentioned	To identify common external ocular infections and determined antibiotic susceptibility testing in northwest Ethiopia.	Cross-sectional	Patients	Not mentioned	NA	Not mentioned	Staphylococcus aureus, CONS, Streptococcus pneumoniae, S.pyogen, Enterobacter spp., Escherichia coli, Klebsiella spp., Pseudomonas spp., Citrobacter spp., Haemophilus influenzae, P.vulgaris, Proteus mirabilis and Providencia spp.	Ocular infection	Not mentioned	Phenotypic	Standard microbiological culture	Disc diffusion & MIC	Ampicillin, chloramphenicol, gentamicin, vancomycin, tetracycline, Trimethoprim/sulfamethoxazole, amoxicillin, ciprofloxacin, ceftriaxone, erythromycin, penicillin, methicillin.	CLSI
Benamrouche et al.	2020	Phenotypic and genotypic characterization of multidrug-resistant Acinetobacter baumannii isolated in Algerian hospitals	doi: 10.3855/jidc.12348	Algeria	2012-2016	To investigate the drug-resistance and the molecular characterization of carbapenemases, ESBL, and aminoglycoside-modifying enzymes among Acinetobacter baumannii clinical isolates in Algerian hospitals	Not mentioned	Not mentioned	Not mentioned	NA	Not mentioned	Acinetobacter baumannii	NA	Not mentioned	Phenotypic & Genotypic	Standard microbiological culture & API	Disc diffusion	β-lactams, aminoglycosides, fluoroquinolones, trimethoprim-sulfamethoxazole, rifampicin, colistin	CLSI & EUCAST
Beyene et al.	2019	Multidrug-resistant profile and prevalence of extended spectrum β-lactamase and carbapenemase production in fermentative Gram-negative bacilli recovered from patients and specimens referred to National Reference Laboratory, Addis Ababa, Ethiopia	doi: 10.1371/journal.pone.0222911	Ethiopia	2017-2018	to determine the burden of multi-drug resistance, the production of extended-spectrum β-lactamases (ESBLs), and carbapenemase in fermentative Gramnegative bacilli in Ethiopian Public Health Institute.	Cross-sectional	Clinical samples	Both	Not mentioned	Not mentioned	Escherichia coli, Klebsiella pneumoniae, Enterobacter cloacae and Citrobacter freundii	NA	Not mentioned	Phenotypic	Standard microbiological culture & VITEK	Disc diffusion & MIC	Ceftriaxone, cefotaxime, ceftazidime, amoxicillin/clavulanic acid, amikacin, ampicillin, cefazolin, ciprofloxacin, gentamicin, nitrofurantoin, tetracycline, trimeth/sulfa, piperacillin, tobramycin, imipenem, meropenem, ertapenem, doripenem.	CLSI
Birindwa et al.	2018	High rate of antibiotic resistance among pneumococci carried by healthy children in the eastern part of the Democratic Republic of the Congo	doi: 10.1186/s12887-018-1332-3	The DRC	2014-2015	To determine the risk factors related to pneumococcal carriage in healthy Congolese children after the vaccine introduction and to assess the antibiotic resistance rates and serotype distribution among the isolated pneumococci.	Not mentioned	Healthy children	Not mentioned	Not mentioned	1 month to 5 years	Streptococcus pneumoniae	Nasal carriage	Not mentioned	Phenotypic & Genotypic	Standard microbiological culture	Not mentioned	Trimethoprim-sulfamethoxazole, Penicillin G, Tetracycline, Ampicillin, Ceftriaxone, Erythtomycin, Clindamycin, Norfloxacin	EUCAST
Biset et al.	2020	Multi-drug resistant and extended-spectrum β-lactamases producing bacterial uropathogens among pregnant women in Northwest Ethiopia	doi: 10.1186/s12941-020-00365-z	Ethiopia	2017	To assess the prevalence of Multi-drug resistance, Extended-spectrum β-lactamases production, and associated risk factors among pregnant women in Northwest Ethiopia.	Cross-sectional	Pregnant women	Not mentioned	Not mentioned	15–45 years	Escherichia coli, Klebsiella pneumoniae, Klebsiella pneumoniae, Enterobacter cloacae, Staphylococcus aureus and CoNS	UTI	Not mentioned	Phenotypic	Standard microbiological culture & API	Disc diffusion & MIC	Ampicillin, cephalothin, nalidixic acid, cefepime, augmentin, ceftazidime, cefotaxime, cefixime, ceftriaxone, cefuroxime, and cefpodoxime, gram-positive bacteria, Trimethoprim/sulfamethoxazole, gentamicin, amikacin, tetracycline, chloramphenicol, doxycycline, penicillin, erythromycin, cefoxitin, norfloxacin, ciprofloxacin, nitrofurantoin.	CLSI
Bitew and Tsige	2020	High Prevalence of Multidrug-Resistant and Extended-Spectrum β-Lactamase-Producing Enterobacteriaceae: A Cross-Sectional Study at Arsho Advanced Medical Laboratory, Addis Ababa, Ethiopia	doi: 10.1155/2020/6167234	Ethiopia	2016-2018	To determine the prevalence of multidrug resistance and extended-spectrum β-lactamase-producing Enterobacteriaceae	Cross-sectional	Patients	Outpatient	Not mentioned	Not mentioned	Escherichia coli, Klebsiella pneumoniae, Enterobacter cloacae, Citrobacter freundii, Proteus mirabilis and S.enetrica sub. Enterica	UTI, wound infection, gastroenteritis, meningitis, BSI & pneumonia	Not mentioned	Phenotypic	Standard microbiological culture & VITEK	VITEK	Amoxicillin/clavulanic acid, ciprofloxacin, cefazolin, cefuroxime, cefuroxime axetil, cefoxitin, cefalotin, cefpodoxime, ceftazidime, ceftriaxone, cefepime, gentamicin, levofloxacin, nitrofurantoin, piperacillin/tazobactam, tobramycin.	Not mentioned
Bitew et al.	2017	Species distribution and antibiotic susceptibility profile of bacterial uropathogens among patients complaining urinary tract infections	doi: 10.1186/s12879-017-2743-8	Ethiopia	2015-2016	To determine the spectrum of bacterial uropathogens and their drug resistant pattern.	Cross-sectional	Urine samples	Not mentioned	Not mentioned	<1, 1-14, 15-24, 25-44, 45-64, ≥65	Escherichia coli, Klebsiella pneumoniae, Pseudomonas aeruginosa, M.nonliquefaciensm, C.diversus, A,baumannii, P. luteola, K. oxytoca, P.fluoresces, M. morganii, C.freundii, P. alcalifaciens, P. rettgeri, S.Paucimobilis, F.tularensis, E.faecalis, Staphylococcus aureus, S.epidermidis, S.saprophyticus, S.agalactiae, S.haemolyticus, S.lentus, S.hominis, S.warneri, K.kristinae, S.porcinus and E.gallin…	UTI	Not mentioned	Phenotypic	Standard microbiological culture & VITEK	VITEK	Cefoxitin, ciprofloxacin, clindamycin, daptomycin, erythromycin, gentamicin, clindamycin, levofloxacin, linezolid, minocycline, moxifloxacin, nitrofurantoin, oxacillin, quinupristin/dalfopristin, rifampicin, tetracycline, tigecycline, trimethoprim/sulfamethoxazole, vancomycin.	Not mentioned
Bitew et al.	2018	Spectrum and Drug Susceptibility Profile of Bacteria Recovered from Patients with Wound Infection Referred to Arsho Advanced Medical Laboratory	doi: 10.11648/j.cmr.20180701.12	Ethiopia	2016-2017	To characterize and evaluate drug susceptibility profile of bacteria associated with wound infections from patients referred to Arsho Advanced Medical Laboratory	Prospective	Patients	Not mentioned	NA	<1, 1-14, 15-24, 25-44, 45-64, ≥65	A.baumanni, A. calcooceticus, B. cepacia, C.diversus, C.freundii, Escherichia coli, Enterobacter cloacae complex, Klebsiella pneumoniae, K.oxytoca, M.morganii, Proteus mirabilis, P.vulgaris, Providentia retgerii, Pseudomonas aeruginosa, P.luteola, R.planticola, R.ornithinolytica, S.enterica, S.marcescens, E.faecalis, E.avium, K.intermides, K.varians, Staphylococcus aureus, S.epidermidis, S.haemol…	Wound infection	Not mentioned	Phenotypic	Standard microbiological culture & VITEK	VITEK	Ciprofloxacin, clindamycin, erythromycin, gentamicin, levofloxacin, linezolid, minocycline, moxifloxacine, nitrofurantoin, quinupristin/dalfopristin, rifampicin, tetracycline, trimethoprim/sulfamethoxazole, vancomicin, tigecyline, daptomycin, ampicillin, amoxicillin/clavulanic Acid, cefazolin, cefuroxime, cefuroxime axetil, cefoxitin, cefalotin, cefpodoxime, ceftazidime, ceftriaxone, cefepime, ge…	Not mentioned
Bitew Kifilie et al.	2018	Bacterial Profile, Antibacterial Resistance Pattern, and Associated Factors from Women Attending Postnatal Health Service at University of Gondar Teaching Hospital, Northwest Ethiopia	doi: 10.1155/2018/3165391	Ethiopia	2016	To identify bacterial profile, antibacterial resistance pattern, and associated factors among mothers attending postnatal care health service	Cross-sectional	Patients	Not mentioned	Not mentioned	15-24, 25-34, 35-44	Escherichia coli, Klebsiella pneumoniae, Citrobacter spp., Enterobacter spp., Pseudomonas aeruginosa and Proteus mirabilis	Surgical site infection	Not mentioned	Phenotypic	Standard microbiological culture	Disc diffusion & MIC	Penicillin, cloxacillin, tetracycline, clindamycin, gentamycin, nalidixic acid, ciprofloxacin, amikacin ampicillin, amoxicillin, cefoxitin, cefixime, ceftriaxone, trimethoprim sulfamethoxazole, ceftazidime	CLSI
Bojang et al.	2018	Long-term Impact of Oral Azithromycin Taken by Gambian Women During Labor on Prevalence and Antibiotic Susceptibility of Streptococcus pneumoniae and Staphylococcus aureus in Their Infants: Follow-up of a Randomized Clinical Trial	doi: 10.1093/cid/ciy254	Gambia	Not mentioned	To use genomics to characterize the population of azithromycin resistant and Staphylococcus aureus recovered from mothers and babies during a 28day follow-up period; identify the genetic mechanisms responsible for azithromycin resistance in this population and their genetic context; and explore the potential roles of clonal replacement and transmission of azithromycin resistant Staphylococcus aur…	Not mentioned	Mothers and babies	Not mentioned	Not mentioned	not mentioned	Staphylococcus aureus	NA	Not mentioned	Phenotypic & Genotypic	Standard microbiological culture, API & MALDI-ToF	E-test	Azithromycin, erythromycin	CLSI
Boutarfi et al.	2019	Biocide tolerance and antibiotic resistance of Enterobacter spp. isolated from an Algerian hospital environment	doi: 10.1016/j.jgar.2019.04.005	Algeria	2015-2016	To determine the efficacy of biocides on a collection of Enterobacter spp. isolates of hospitaln origin and to explore the possible correlation between tolerance to biocides and antibiotic resistance as well as to characterise the genetic background of this antimicrobial resistance.	Not mentioned	Human samples	Not mentioned	Not mentioned	Not mentioned	Enterobacter cloacae, Enterobacter cancerogenus, Enterobacter hormaechei, Enterobacter spp., Enterobacter xiangfongensis	NA	Not mentioned	Phenotypic & Genotypic	Standard microbiological culture & API	Disc diffusion	Ticarcillin, ticarcillin/clavulanic acid, piperacillin/ tazobactam, ceftazidime, cefotaxime, cefepime, imipenem, trimethoprim/sulfamethoxazole, chloramphenicol, ciprofloxacin, ofloxacin, amikacin, gentamicin, fosfomycin, nalidixic acid, tobramycin, colistin, aztreonam	CLSI
Brander et al.	2017	Correlates of multi-drug non-susceptibility in enteric bacteria isolated from Kenyan children with acute diarrhea	doi: 10.1371/journal.pntd.0005974	Kenya	2011-2014	To determine the proportion of pathogenic isolates that were non-susceptible to antibiotics various classes (ampicillin, ceftriaxone, ciprofloxacin, Trimethoprim/sulfamethoxazole, and tetracycline) as well as the prevalence and correlates of multi-drug nonsusceptibility (MDNS, phenotypic non-susceptibility to 3 or more antibiotics from different classes).	Cross-sectional	HIV-infected children	not mentioned	NA	6 momths to 15 years	Shigella spp., Salmonella spp., Enteropathogenic (EPEC), enterotoxigenic (ETEC), enteroaggregative (EAEC), or enteroinvasive (EIEC) Escherichia coli	Diarrhea	Not mentioned	Phenotypic & Genotypic	Standard microbiological culture	Disc diffusion & MIC	Ampicillin, ceftriaxone, ciprofloxacin, Trimethoprim/sulfamethoxazole, tetracycline	CLSI
Breurec	2019	Serotype distribution and antimicrobial resistance of human Salmonella enterica in Bangui, Central African Republic, from 2004 to 2013	doi: 10.1371/journal.pntd.0007917	Central African Republic	2004-2013	To determine the prevalence of resistance to antibiotics in isolates in the Central African Republic (CAR) between 2004 and 2013 and the genetic basis for resistance to third-generation cephalosporin (C3G).	Retrospective	Salmonella enterica clinical isolates	Not mentioned	NA	Not mentioned	Salmonella Typhimurium, Salmonella Enteritidids and Salmonella Typhi	Salmonellosis	Not mentioned	Phenotypic & Genotypic	Standard microbiological culture	Disc Diffusion & E-test	Amoxicillin, amoxicillin-clavulanic acid, ticarcillin, cefalotin, cefoxitin, cefotaxime, ceftazidime, imipenem, amikacin, gentamicin, spectinomycin, streptomycin, nalidixic acid, ciprofloxacin, chloramphenicol, Trimethoprim/sulfamethoxazole, tetracycline	EUCAST
Chiyangi et al.	2017	Identification and antimicrobial resistance patterns of bacterial enteropathogens from children aged 0-59 months at the University Teaching Hospital, Lusaka, Zambia: a prospective cross sectional study	doi: 10.1186/s12879-017-2232-0	Zambia	2016	To identify bacterial causes of diarrhoea and determine their antimicrobial susceptibility patterns in stool specimens obtained from the children at the hospital.	Cross-sectional	Stool samples	Both	NA	0–59 months	Vibrio cholerae 01 subtype and Ogawa serotype, Salmonella spp., Escherichia coli, Shigella spp., Campylobacter spp.,	Diarrhea	Not mentioned	Phenotypic & Genotypic	Standard microbiological culture	Disc diffusion	cefpodoxime (10 μg), ceftazidime (30 μg), and cefotaxime (30 μg) , cefotaxime/clavulanic acid, cefpodoxime/clavulanic acid, ceftazidime/ clavulanic acid	CLSI
DeFrancesco et al.	2017	Antibiotic resistance patterns and beta-lactamase identification in Escherichia coli isolated from young children in rural Limpopo Province, South Africa: The MAL-ED cohort	doi: 10.7196/SAMJ.2017.v107i3.12111	South Africa	Not mentioned	To characterise the antibiotic resistance profiles of Escherichia coli isolates obtained from stool samples of young rural children exposed or unexposed to antibiotics.	Not mentioned	Young children	Not mentioned	Stool	4 - 12 months	Escherichia coli	Diarrhea	Not mentioned	Phenotypic & Genotypic	Standard microbiological culture	Disc diffusion & MIC	Ampicillin, or amoxicillin, amoxicillin, clavulanic acid, cefotaxime, imipenem, nalidixic acid, ciprofloxacin, trimethoprim, sulfamethoxazole, chloramphenicol, tetracycline, gentamicin, amikacin, azithromycin	CLSI
Dekker et al.	2016	Antibiotic resistance and clonal diversity of invasive Staphylococcus aureus in the rural Ashanti Region, Ghana	doi: 10.1186/s12879-016-2048-3	Ghana	2007-2012	To investigate antimicrobial susceptibility and clonal diversity of Staphylococcus aureus causing bloodstream infections in two hospitals in the Ashanti Region, Ghana.	Not mentioned	Blood samples	Not mentioned	Blood	≤ 28 days	Staphylococcus aureus	BSI	Not mentioned	Phenotypic & Genotypic	BACTEC & MALDI-ToF	VITEK	Penicillin, oxacillin, gentamicin, ciprofloxacin, moxifloxacin, erythromycin, clindamycin, linezolid, teicoplanin, vancomycin, tetracycline, tigecycline, fosfomycin, fusidic acid, rifampicin, trimethoprim/sulfamethoxazole	EUCAST
Deksissa et al.	2019	A cross-sectional study of enteric fever among febrile patients at Ambo hospital: prevalence, risk factors, comparison of Widal test and stool culture and antimicrobials susceptibility pattern of isolates	doi: 10.1186/s12879-019-3917-3	Ethiopia	2016	To estimate the prevalence of enteric fever among febrile patients visiting Ambo hospital, compare Widal test and stool culture, evaluate the antimicrobial susceptibility of isolates and assess potential risk factors to acquire enteric fever infection.	Cross-sectional	Febrile patients	inpatient	blood, stool	7 to 82 years	Salmonella Typhi and Salmonella Paratyphi	Enteric fever	Not mentioned	Phenotypic	Standard microbiological culture	Disc diffusion	Ciprofloxacin, chloroamphenicol, gentamicin, amikacin, cefotaxime, amoxicillin, ceftriaxone, streptomycin, bacitracin.	CLSI
Dengo-Baloi et al.	2017	Antibiotics resistance in El Tor Vibrio cholerae 01 isolated during cholera outbreaks in Mozambique from 2012 to 2015	doi: 10.1371/journal.pone.0181496	Mozambique	2012-2015	To evaluate antibiotics resistance pattern of Vibrio cholerae O1 Ogawa isolated during Cholera outbreaks in Mozambique to commonly used antibiotics.	Not mentioned	Samples of suspected Cholera patients	Not mentioned	Rectal swab	Not mentioned	V. cholerae serogroup O1 biotype El Tor serotype Ogawa	Cholera	Not mentioned	Phenotypic & Genotypic	Standard microbiological culture & Vibrio cholerae TM Difco BD	Disc diffusion	Nalidixic acid, Ampicillin, Sulphamethoxazole- trimethropim (SXT), Tetracycline, Chloramphenicol, Nitrofunrantoin, Azithromycin, Trimethoprim/sulfamethoxazole, Doxycycline	CLSI
Derese et al.	2016	Bacterial profile of urinary tract infection and antimicrobial susceptibility pattern among pregnant women attending at Antenatal Clinic in Dil Chora Referral Hospital, Dire Dawa, Eastern Ethiopia	doi: 10.2147/TCRM.S99831	Ethiopia	2015	To determine the bacterial profile of urinary tract infection (UTI) and antimicrobial susceptibility pattern among pregnant women attending at antenatal clinic in Dil Chora Referral Hospital, Dire Dawa, Eastern Ethiopia	Cross-sectional	Pregnant women	Not mentioned	Urine	25–34 years	Escherichia coli, CONS, Proteus spp., Klebsiella spp., Pseudomonas aeruginosa, Staphylococcus aureus and Citrobacter sp.	UTI	Not mentioned	Phenotypic	Standard microbiological culture	Disc diffusion	Ampicillin, ceftriaxone, chloramphenicol, amoxicillin, erythromycin, gentamicin, nalidixic acid,nitrofurantoin,trimethoprim/sulfamethoxazole, ciprofloxacin, tetracycline.	CLSI
Dessie et al.	2016	Pattern of Bacterial Pathogens and Their Susceptibility Isolated from Surgical Site Infections at Selected Referral Hospitals, Addis Ababa, Ethiopia	doi: 10.1155/2016/2418902	Ethiopia	2013-2014	To determine bacterial pathogens and drug susceptibility isolated from surgical site infections at St. Paul Specialized Hospital Millennium Medical College and Yekatit 12 Referral Hospital Medical College, Addis Ababa, Ethiopia.	Cross-sectional	Patients	Not mentioned	Wound swab	8–80 years	Staphylococcu+M54s aureus, Escherichia coli, Acinetobacter spp., Klebsiella pneumoniae, Pseudomonas spp., Proteus spp., K. Ozaenae, Citrobacter, CONS and Group B streptococci	Surgical site infection	Not mentioned	Phenotypic	Standard microbiological culture	Disc diffusion	For both Gram positive and Gram negative bacteria: Gentamicin, ciprofloxacin, and tetracycline; for gram positive bacteria: Penicillin, erythromycin, cefoxitin, and Trimethoprim/sulfamethoxazole; for gram negative bacteria: amoxicillin/clavulanic acid, ampicillin, chloramphenicol, ceftriaxone, ceftazidime, cefuroxime sodium, cephazoline, cefotaxime	CLSI
Desta et al.	2016	High Gastrointestinal Colonization Rate with Extended-Spectrum β-Lactamase-Producing Enterobacteriaceae in Hospitalized Patients: Emergence of Carbapenemase-Producing Klebsiella pneumoniae in Ethiopia	doi: 10.1371/journal.pone.0161685	Ethiopia	2012	To investigate the gastrointestinal colonization rate and antibiotic resistance patterns of Extended-Spectrum Beta-Lactamase (ESBL)- producing Escherichia coli and Klebsiella pneumoniae in hospitalized patients admitted at Ethiopia’s largest tertiary hospital.	Cross-sectional	Hospitalized patients	Both	Fecal swab	14 to 75 years	Escherichia coli and Klebsiella pneumoniae	Gastroenteritis	Not mentioned	Phenotypic	Standard microbiological culture	VITEK	Ceftazidime, cefotaxime, ciprofloxacin, cephalexin, amoxicillin/clavulanic acid, amikacin, aztreonam, ertapenem, cefoxitin, gentamicin, imipenem, meropenem, tigecycline, tobramycin, trimethoprim, piperacillin/tazobactam	EUCAST
Deyno et al.	2017	Antimicrobial resistance profile of Staphylococcus aureus isolates isolated from ear discharges of patients at University of Hawassa comprehensive specialized hospital	doi: 10.1186/s40360-017-0141-x	Ethiopia	2016	To study pattern and determinants Staphylococcus aureus resistance from samples of ear discharge in Ethiopia.	Cross-sectional	Patients	Not mentioned	Ear swab	<5 years, 6-15 years 16 -30 years and >31 years	Staphylococcus aureus	Ear infection	Not mentioned	Phenotypic	Standard microbiological culture	Disc diffusion	Cloxacillin, cephalothin, vancomycin, amoxicillin-clavulanic acid, chloramphenicol, amikacin, Kanamycin, Gentamycin, Amoxicillin	CLSI
Deyno et al.	2018	Prevalence and antimicrobial resistance of coagulase negative staphylococci clinical isolates from Ethiopia: a meta-analysis	doi: 10.1186/s12866-018-1188-6	Ethiopia	2016	To estimate the pooled prevalence and antimicrobial resistance of clinical isolates of CoNS from Ethiopia.	Meta-analysis	NA	Not mentioned	Urine, ear discharge, eye discharge, blood, wound	NA	CoNS	NA	NA	phenotypic	NA	NA	Methicillin, vancomycin, penicillin, amoxicillin, amoxicillin-clavulanic acid, ampicillin, tetracycline, doxycycline, trimethoprim-sulfamethoxazole, ceftriaxone, cephalotin, norfloxacin, chloramphenicol, clindamycin, ciprofloxacin gentamycin, erythromycin	CLSI
Donkor et al.	2019	A cross-sectional study on the prevalence of antibiotic use prior to laboratory tests at two Ghanaian hospitals	doi: 10.1371/journal.pone.0210716	Ghana	Not mentioned	to genotypically characterize the plasmids harbored in MDR E. coli isolates recovered from bacteremic patients of Children’s Cancer Hospital in Egypt 57357 (CCHE 57357)	Cross-sectional	Carbapenem-resistant E. coli (CRE) isolates	NA	Not mentioned	Not mentioned	Escherichia coli	Not mentioned	Not mentioned	Phenotypic & Genotypic	Standad microbiological culture	Disc Diffusion & E-test	Ciprofloxacin, Nitrofurantoin, Amikacin, Augmentin, Cefuroxime, Gentamicin, Nalidixic acid, Pipemidic acid, Cotrimoxazole, Ampicillin and Tetracycline.	CLSI & EUCAST
Duedu et al.	2017	Multidrug Resistant Enteric Bacterial Pathogens in a Psychiatric Hospital in Ghana: Implications for Control of Nosocomial Infections	doi: 10.1155/2017/9509087	Ghana	2012	To determine the extent and pattern of antibiotic resistance of enteric bacteria isolated from patients and environmental sources at the Accra Psychiatric Hospital.	Not mentioned	Stool and urine samples	Not mentioned	Stool, urine	Not mentioned	Escherichia coli, Proteus spp, Klebsiella spp., Citrobacter spp., Morganella spp. and Pseudomonas spp.	NA	Not mentioned	Phenotypic	Standard microbiological culture	Disc diffusion	Ampicillin, tetracycline, gentamicin, cefuroxime, chloramphenicol, cefotaxime, tetracycline, amikacin, trimethoprim/sulfamethoxazole	EUCAST
Egbule et al.	2016	High Rate of Antibiotic Resistance in a Neonatal Intensive Care Unit of a University Hospital	https://doi.org/10.9734/BMRJ/2016/25324	Nigeria	2015	To evaluate the common pathogens responsible for neonatal sepsis and their resistance patterns.	Not mentioned	Neonates	Not mentioned	Blood samples	New-borns	Escherichia coli, Klebsiella pneumoniae and Staphylococcus aureus	BSI	Not mentioned	Phenotypic	Standard microbiological culture	Disc diffusion	Gentamicin, Cefuroxime, Ceftazidime, Ofloxacin, Ciprofloxacin, Amoxicillin-clavulanic acid, Trimetroprim-sulfametroxazole, Nitrofurantion and Cefixime, Cloxacillin, Erythromycin.	CLSI
Eguale et al.	2018	Phenotypic and genotypic characterization of temporally related nontyphoidal Salmonella strains isolated from humans and food animals in Central Ethiopia	doi: 10.1111/zph.12490	Ethiopia	2013-2014	To characterize Salmonella isolates from food animals (dairy cattle, slaughtered cattle, poultry and swine) in Addis Ababa and nearby towns and those isolated from diarrhoeic clinical human patients in Addis Ababa collected at the same time.	Not mentioned	Humans	Not mentioned	Stool samples	Not mentioned	Salmonella Typhimurium, Salmonella Saintpaul, Salmonella Virchow, Salmonella Kentucky, Salmonella Kottbus, Salmonella Miami, Salmonella Braenderup, Salmonella Newport, Salmonella Concord and Salmonella Entertidis	Diarrhea	Not mentioned	Phenotypic & Genotypic	Standard microbiological culture	disc diffusion	Amikacin, amoxicillin + clavulanic acid, ampicillin, ceftriaxone, cephalothin, chloramphenicol, ciprofloxacin, gentamicin, kanamycin, nalidixic acid, neomycin, nitrofurantoin, streptomycin, sulfisoxazole, sulfamethoxazole + trimethoprim, trimethoprim, tetracycline.	CLSI
Ekwochi et al.	2018	A 4‐Year Prospective Study of Clinico‐bacterial Profile and Antibiogram of Neonatal Bacterial Sepsis at a Tertiary Health Facility in a Resource‐limited Setting	doi:10.4103/jcn.JCN_6_18	Nigeria	2013-2016	To study of Clinico‑bacterial Profile and Antibiogram of Neonatal Bacterial Sepsis at Enugu University teaching Hospital	Not mentioned	Newborns	Both	Blood samples	Not mentioned	Coliform spp., Streptococcus spp., Staphylococcus aureus and Salmonella spp.	BSI	Not mentioned	Phenotypic	Standard microbiological culture	Disc diffusion	Ciprofloxacin, ofloxacin, pefloxacin, levofloxacin, ceftriaxone, chloramphenicol, clarithromycin, erythromycin, amoxicillin, ampicillin, clindamycin, gentamicin, cefixime	Not mentioned
Endaylalu et al.	2020	Extended spectrum beta lactamase producing bacteria among outpatients with ear infection at FelegeHiwot Referral Hospital, North West Ethiopia	doi: 10.1371/journal.pone.0238891	Ethiopia	2018-2019	To study investigates the prevalence of ear infection with ESBL producing bacteria among outpatients attending Felegehiwot Referral Hospital, Northwest Ethiopia.	Cross-sectional	Patients	Not mentioned	Ear swab specimens	1 to 64 years	Pseudomonas aeruginosa, Proteus mirabilis, Klebsiella pneumoniae, Escherichia coli, Enterobacter spp. and citrobacter spp.	Ear infection	Not mentioned	Phenotypic	Standard microbiological culture	Disc diffusion	Ampicillin, amoxicillin-clavulanic acid, trimethoprim-sulphamethoxazole, ceftriaxone, ceftazidime, and cefotaxime, gentamycin, ciprofloxacin, aztreonam	CLSI
Eshetie et al.	2016	Multidrug resistant Escherichia coli strains isolated from urine sample, University of Gondar Hospital, Northwest Ethiopia	doi: 10.1186/s12941-020-00365-z	Ethiopia	2014	To assess multidrug resistant (MDR) Escherichia coli (Escherichia coli) isolates from patients with urinary tract infection.	Cross-sectional	UTI patients	Not mentioned	Urine samples	Not mentioned	Escherichia coli	UTI	Not mentioned	Phenotypic	Standard microbiological culture	Disc diffusion	Cefotaxime, ceftriaxone, cefepime, ceftazidime, cefpodoxime, ciprofloxacin, tetracycline, chloramphenicol, amoxicillin-clavulanic acid, nalidixic acid, gentamycin, ampicillin, trimethoprim/sulfamethoxazole.	CLSI
Fenta et al.	2020	Bacterial profile, antibiotic susceptibility pattern and associated risk factors of urinary tract infection among clinically suspected children attending at Felege-Hiwot comprehensive and specialized hospital, Northwest Ethiopia. A prospective study	doi: 10.1186/s12879-020-05402-y	Ethiopia	2019	To assess the bacterial profile of urinary tract infection, their antimicrobial susceptibility pattern and associated factors among clinically suspected children attending at Felege-Hiwot Comprehensive Specialized Hospital, Northwest Ethiopia.	Cross-sectional	UTI patients	Not mentioned	Urine samples	≤ 15 years	Escherichia coli, Klebsiella pneumoniae, K.ozaniae, K.rhinoscleromatis, P.vulgaris, Citrobacter spp., Providencia spp., Acinetobacter spp., Staphylococcus aureus, and S. saprophyticus	UTI	Not mentioned	Phenotypic	Standard microbiological culture	Disc diffusion	Ampicillin, gentamycin, amoxicillin-clavulanate,, cefoxitin, cefotaxime, ciprofloxacin, meropenem, Trimethoprim/sulfamethoxazole, ceftazidime, chloramphenicol, tetracycline, nitrofurantoin, erythromycin.	CLSI
Fentie et al.	2018	Bacterial profile, antibiotic resistance pattern and associated factors among cancer patients at University of Gondar Hospital, Northwest Ethiopia	doi: 10.2147/IDR.S183283	Ethiopia	2017	To determine the bacterial profile, antimicrobial resistance pattern, and associated factors among cancer patients attending University of Gondar Hospital.	Cross-sectional	Cancer patients	Both	Blood, wound swab and ear discharge samples	<25, 25–44 years, 45–64 years, and >65	Staphylococcus aureus, CoNS, Enterococci spp., Escherichia coli, Klebsiella pneumoniae, Proteus spp., Citrobacter spp., Enterobacter spp. and Pseudomonas aeruginosa	Cancer	Not mentioned	Phenotypic	Standard microbiological culture	Disc diffusion	For both gram positive and gram negative: ciprofloxacin, gentamicin, norfloxacin, and nitrofurantoin; for gram negative bacteria: Trimethoprim/sulfamethoxazole, penicillin, vancomycin, cefoxitin, and tetracycline For gram negative: Amikacine, ceftriaxone, cefepime, cefixime, ampicillin, amoxicillin/clavulanic acid, nalidixic acid	CLSI
Garoy et al.	2019	Methicillin-Resistant Staphylococcus aureus (MRSA): Prevalence and Antimicrobial Sensitivity Pattern among Patients-A Multicenter Study in Asmara, Eritrea	doi: 10.1155/2019/8321834	Eritrea	2016	To determine the prevalence of HA-MRSA in patients from selected hospitals in Asmara, Eritrea.	Cross-sectional	Burn, diabetic and surgical wound	Inpatient	Pus, Blood and Discharge	3–67 years	MISA, MSSA and MRSA	Diabetes	Not mentioned	Phenotypic	Standard microbiological culture & API	Disc diffusion	Oxacillin, gentamicin, erythromycin, vancomycin	CLSI
Gashaw et al.	2018	Emergence of high drug resistant bacterial isolates from patients with health care associated infections at Jimma University medical center: a cross sectional study	doi: 10.1186/s13756-018-0431-0	Ethiopia	2016	To describe microbiological features and resistance profiles of bacterial pathogens of HAIs in Jimma University Medical Center (JUMC) in Ethiopia.	Cross-sectional	Patients	Not mentioned	Urine , wound swab, blood and sputum		Escherichia coli, Klebsiella spp., Staphylococcus aureus, Citrobacter spp. Pseudomonas aeruginosa, Enterobacter spp., Proteus spp. Providencia spp., Acinetobacter baumannii and Serratia spp.	HAI	Hospital acquired	Phenotypic	Not mentioned	Disc diffusion	Penicillin, Oxacillin, Gentamycin, Chloramphenicol, Tetracycline, Erythromycin, Trimethoprim-sulfamethoxazole, Cefoxitin, Ciprofloxacin, Nitrofurantoin, Norfloxacin, Ampicillin, Amoxicillin-clavulanic acid, Ceftriaxone, Ceftazidime, Cefepime, meropenem.	CLSI
Gashe et al.	2018	Antimicrobial resistance profile of different clinical isolates against third-generation Cephalosporins	doi: 10.1155/2018/5070742	Ethiopia	2016	To screen the antimicrobial resistant profile of 3rd generation cephalosporin drugs in Jimma University Specialized Teaching Hospital.	Cross-sectional	Hospitalized patients	Not mentioned	Wound swab, urine, sputum, and stool samples	not mentioned	Escherichia coli, Citrobacter spp., Enterobater spp., Klebsiella oxytoca, Klebsiella pneumoniae, Staphylococcus aureus, Proteus spp. andYersinia enterocolitica	UTI	Not mentioned	Phenotypic	Not mentioned	Disc diffusion	Ceftriaxone, ceftazidime, ciprofloxacin, Trimethoprim/sulfamethoxazole, amikacin, piperacillin, Amoxclavulanic acid, ciprofloxacin.	CLSI
Gebre et al.	2017	Nasopharyngeal Carriage and Antimicrobial Susceptibility Patterns of Streptococcus pneumoniae among Children under Five in Southwest Ethiopia	doi: 10.3390/children4040027	Ethiopia	2014	To assess the nasopharyngeal carriage, antimicrobial susceptibility patterns and associated risk factors of Streptococcus pneumoniae among children under five	Cross-sectional	Children	Outpatient	Nasopharyngeal swap	<5 years	Streptococcus pneumoniae	Pneumonia, otitis media & sinusitis	Not mentioned	Phenotypic	Standard microbiological culture	Disc diffusion	Tetracycline, trimethoprimsulfamethoxazole, oxacillin , chloramphenicol, erythromycin	CLSI
Gebreegziabher et al.	2018	Isolation and Antimicrobial Susceptibility Profile of Shigella and Salmonella Species from Children with Acute Diarrhoea in Mekelle Hospital and Semen Health Center, Ethiopia	doi: 10.4314/ejhs.v28i2.11	Ethiopia	2011-2012	To isolate and determine the antimicrobial susceptibility pattern of Shigella and Salmonella species from children with acute diarrhoea in Mekelle Hospital and Semen Health Center.	Cross-sectional	Children	Not mentioned	Stool sample		Non-typhoidal Salmonella spp., Salmonella Typhi, Salmonella Paratypi A, Shigella spp., Shigella Sonnei, Entamoeba hystolytica, Giardia lamblia, Hymenolepis nana, Taenea spp., Trichuris trichuria, Schistosoma mansonni and Entrovious vermicularis	Diarrhea	Not mentioned	Phenotypic	Standard microbiological culture & API	Disc diffusion	Ampicillin, chloramphenicol, gentamycin, norfloxacin, Trimethoprim/sulfamethoxazole, nalidixic acid, ceftriaxone, ciprofloxacin, tetracycline	CLSI
Gitau et al.	2018	Antimicrobial susceptibility pattern of Staphylococcus aureus isolates from clinical specimens at Kenyatta National Hospital	doi: 10.1186/s13104-018-3337-2	Kenya	2014–2016	To determine antibiotic susceptibility pattern of Staphylococcus aureus isolates from clinical specimens collected from patients at Kenyatta National Hospital from March 2014–February 2016, and to determine the prevalence and quarterly trends of MRSA throughout the study period.	Retrospective	Staphylococcus aureus isolates	Not mentioned	Pus , tracheal aspirate, blood, tissue, sputum, eye, throat, CSF and the unindicated specimens.	Not mentioned	Staphylococcus aureus	NA	Not mentioned	Phenotypic	VITEK	Disc diffusion	Penicillin G, oxacillin, gentamycin, fusidic acid, cefuroxime, cefuroxime, axetil, imipenem, tobramycin, rifampicin, levofloxacin, clindamycin, trimethoprim/sulfamethoxazolE, moxifloxacin, nitrofurantoin, linezolid, vancomycin, teicoplanin, quinupristin/dalfopristin, tetracycline, tigecycline, erythromycin, ampicillin/sulbactam.	CLSI
Gizachew et al.	2018	Newborn colonization and antibiotic susceptibility patterns of Streptococcus agalactiae at the University of Gondar Referral Hospital, Northwest Ethiopia	doi: 10.1186/s12887-018-1350-1	Ethiopia	2016-2017	To determine the prevalence of newborn colonization with GBS, antibiotic susceptibility patterns of the isolates and associated risk factors at the University of Gondar Referral Hospital in Northwest Ethiopia	Cross-sectional	Newborns	Not mentioned	1,155 nasal, ear and umbilical swabs	≥ 35 weeks	Group B streptococcus	NA	Not mentioned	Phenotypic	Standard microbiological culture & CAMP test	Disc diffusion	Penicillin G, ampicillin, clindamycin, erythromycin, chloramphenicol, ciprofloxacin, ceftriaxone, vancomycin , Azithromycin, tetracycline	CLSI
Gizachew et al.	2019	Streptococcus agalactiae from Ethiopian pregnant women; prevalence, associated factors and antimicrobial resistance: alarming for prophylaxis	doi: 10.1186/s12941-019-0303-3	Ethiopia	2016-2017	To determine colonization prevalence, associated risk factors, and antibiotics resistance including inducible clindamycin resistance patterns of GBS among Ethiopian pregnant women.	Cross-sectional	Pregnant women	Not mentioned	Recto-vaginal swab	≥ 35 weeks gestational week	Group B streptococcus	NA	Not mentioned	Phenotypic	Standard microbiological culture & CAMP test	Disc diffusion	Penicillin, ampicillin, clindamycin, erythromycin, chloramphenicol, ciprofloxacin, ceftriaxone, vancomycin, azithromycin, tetracycline	CLSI
Gorems et al.	2018	Antimicrobial susceptibility patterns of bacteria isolated from patients with ear discharge in Jimma Town, Southwest, Ethiopia	doi: 10.1186/s12901-018-0065-0	Ethiopia	2017	To determine the risk factors, bacterial profile, and the antimicrobial susceptibility pattern of the isolates from patients with discharging ears which clinically equates to draining otitis media in developing countries with limited medical resources such as otoscope.	Cross-sectional	Otitis media patients	Not mentioned	Ear swab specimens	2 months to 70 years	Escherichia coli, P.vulgaris, Pseudomonas aeruginosa, Proteus mirabilis, Klebsiella spp., Providencia spp., Citrobacter spp., Enterobacter spp. and M. morganii	Otitis media	Not mentioned	Phenotypic	Standard microbiological culture	Disc diffusion	Penicillin G, Cefoxitin, Ampicillin, Amoxicillin, Erythromycin, Clindamycin, Trimethoprim sulphamethoxazole, Oxacillin, Amoxicillin/clavulinic acid, Cefuroxime, Ceftriaxone , Ceftazidime, Gentamicin , Tobramycin, Ciprofloxacin, Vancomycin, Amikacin, Cefepime, Chloramphenicol.	CLSI & EUCAST
Hailu et al.	2016	Pathogenic bacteria profile and antimicrobial susceptibility patterns of ear infection at Bahir Dar Regional Health Research Laboratory Center, Ethiopia	doi: 10.1186/s40064-016-2123-7	Ethiopia	2013-2015	To determine bacterial etiologic agents and their antimicrobial susceptibility patterns among patients of all age groups referred to Bahir Dar Regional Health Research Laboratory Center	Cross-sectional	Pus swab samples	Not mentioned	Pus	Not mentioned	Pseudomonas aeruginosa, Staphylococcus aureus, Proteus spp., CoNS, Klebsiella pneumoniae, Escherichia coli, and Streptococcus pneumoniae,	Ear infection	Not mentioned	Phenotypic	Standard microbiological culture	Disc diffusion	Ampicillin, amikacin, ciprofloxacin, Trimethoprim/sulfamethoxazole , piperacillin, gentamicin, tetracycline, penicillin, clindamycin, ceftriaxone, chloramphenicol, ceftazidime, erythromycin, amoxicillin/clavulanic acid, oxacillin	CLSI
Han et al.	2019	Antimicrobial stewardship approach: Prevalence of antimicrobial resistant bacteria at a regional hospital in South Africa	doi: 10.3855/jidc.10685	South Africa	2016-2017	To determine the prevalence of common bacteria and their antibiogram regarding antimicrobial stewardship program within one year, at the regional and district, Stanger hospital in South Africa.	Not mentioned	Blood, CSF and ETA specimens	Not mentioned	Blood, Central celebrospinal fluid (CSF) and Endotracheal Aspirate (ETA) specimens	NA	Klebsiella pneumoniae, Escherichia coli, Pseudomonas aeruginosa, Acinetobacter species, and Staphylococcus aureus.	NA	Not mentioned	Phenotypic	Standard microbiological culture & VITEK	Disc diffusion	Gentamicin and amikacin, piperacillin–tazobactam, ciprofloxacin, meropenem, cloxacillin.	CLSI
Hope et al.	2019	Antimicrobial resistance in pathogenic aerobic bacteria causing surgical site infections in Mbarara regional referral hospital Southwestern Uganda	doi: 10.1038/s41598-019-53712-2	Uganda	2015	To determine antimicrobial resistance in pathogenic aerobic bacteria causing surgical site infections in Mbarara regional referral hospital, Southwestern Uganda	Cross-sectional	Patients	Not mentioned	Wound swab	6–75 years	Staphylococcus aureus, Klebsiella spp., CoNS, Escherichia coli, Proteus spp., Enterococcus spp., Enterobacter spp. and Serratia spp.	Surgical site infection	Not mentioned	Phenotypic	Standard microbiological culture & API	Disc diffusion	Ceftriaxone, Ciprofloxacin, Gentamycin, Trimethoprim/Sulfamethoxazole, Ampicillin, Erythromycin and Oxacillin.	CLSI
Iliyasu	2017	Community acquired pneumococcal pneumonia in northwestern Nigeria: epidemiology, antimicrobial resistance and outcome	doi: 10.21010/ajid.v12i1.3	Nigeria	2009-2011	To describe the epidemiology co-morbidities and clinical outcome associated with community acquired pneumococcal pneumonia in North-western Nigeria.	Prospective	Patients	Not mentioned	Sputum	18-79 years	Streptococcus pneumoniae	Pneumonia	Community acquired	Phenotypic	Standard microbiological culture	E-test	Penicillin G, amoxycillin, cefuroxime, Aazithromycin, ceftriaxone, trimethoprim/sulfamethoxazole	CLSI
Iramiot et al.	2019	Epidemiology and antibiotic susceptibility of Vibrio cholerae associated with the 2017 outbreak in Kasese district, Uganda	doi: 10.1186/s12889-019-7798-6	Uganda	2017-2018	To identify the probable cause of the outbreak and antibiotic susceptibility patterns of the Vibrio cholerae isolated in Kasese district to the commonly used antibiotics in our setting.	Cross-sectional	Suspected patients	Not mentioned	Rectal swab samples	<5 years, 5–14 years, 15–24 years, 25–34 years and ≥35 years	V. cholerae 01 serotype Inaba	Cholera	Not mentioned	Phenotypic	Standard microbiological culture	Disc diffusion	Ampicillin, ciprofloxacin, chloramphenicol, gentamycin, nalidixic acid, tetracycline, trimethoprim/sulfamethoxazole	CLSI
Iroh Tam et al.	2019	Emerging resistance to empiric antimicrobial regimens for pediatric bloodstream infections in Malawi	doi: 10.1093/cid/ciy834	Malawi	1998–2017	To describe trends in etiologies and susceptibility patterns of bloodstream infections (BSI) in hospitalized children in Malawi.	Not mentioned	pediatric blood cultures	not mentioned	Blood samples	Not mentioned	Streprococcus pneumoniae, Staphylococcus aureus, Escherichia coli, Enterococcus spp., Klebsiella spp., Enterobacter spp., Acinetobacter spp., Pseudomonas spp., Salmonella Typhi, non-typhoidal Salmonella,	BSI	Not mentioned	Phenotypic	BACT/ALERT & API	Disc diffusion	Ampicillin, penicillin, ceftriaxone, chloramphenicol, gentamicin, Trimethoprim/sulfamethoxazole and ciprofloxacin	BSAC
Ingle et al.	2018	Dynamics of antimicrobial resistance in intestinal Escherichia coli from children in community settings in South Asia and sub-Saharan Africa	doi: 10.1038/s41564-018-0217-4	Sub-Saharan Africa countries	Not mentioned	To investigate patterns of AMR amongst atypical enteropathogenic Escherichia coli (aEPEC) strains isolated from children younger than five years old in seven developing countries of sub-Saharan Africa and South Asia)	Not mentioned	Young children	Not mentioned	Stool	0–5 years	Escherichia coli	Gastroenteritis	Not mentioned	Phenotypic & Genotypic	VITEK2	Disc diffusion	Imipenem, ceftriaxone, meropenem, amoxicillin, tetracycline & tobracycline	CLSI
Janssen et al.	2018	Antimicrobial-resistant Bacteria in infected wounds, Ghana	doi: 10.3201/eid2405.171506	Ghana	2014	To determin the antimicrobial-resistant Bacteria in infected Wounds	Prospective	Wound patients	Both	Wound swab sample	Not mentioned	Staphyloccocus aureus, Enterococcus faecalis, Proteus mirabilis, Escherichia coli, Klebsiella pneumoniae, Enterobacter cloacae, Pseudomonas aeruginosa and Acinetobacter baumannii complex	NA	Not mentioned	Phenotypic	Standard microbiological culture	VITEK	Amikacin, ampicillin, ceftazidime, ciprofloxacin, clindamycin, cefotaxime, cefuroxime, erythromycin, fosfomycin, gentamicin, levofloxacin, meropenem, oxacillin, penicillin, rifampin, ampicillin/sulbactam, trimethoprim/sulfamethoxazole, tetracycline, piperacillin/tazobactam and vancomycin.	EUCAST
Kabwe et al.	2016	Etiology, antibiotic resistance and risk factors for neonatal sepsis in a large referral centre in Zambia	doi: 10.1097/INF.0000000000001154	Zambia	2016	To determine the etiology, antibiotic resistance and risk factors for neonatal sepsis in a large referral center in Zambia	Cross-sectional	Neonates	Not mentioned	Blood	≤3days, 4-7days, ﹥7days	Klebsiella spp., Staphylococcus aureus, Escherichia coli, CoNS, Bacillus spp., and Acinetobacter	BSI	Not mentioned	Phenotypic	BACTEC	Disc diffusion & E-test	Ampicillin, amoxicillin/clavulanic acid, oxacillin, gentamicin, trimethoprim-sulfamethoxazole, erythromycin, chloramphenicol, ciprofloxacin, ceftriaxone, cefotaxime, ceftazidime and Imipenem	CLSI
Karikari et al.	2017	Antibiotic Resistance in Campylobacter Isolated from Patients with Gastroenteritis in a Teaching Hospital in Ghana	doi: 10.4236/ojmm.2017.71001	Ghana	2013	To report on the prevalence of Campylobacter infections among patients presenting with gastric infections and the resistance profile of isolated species.	Not mentioned	Patients	Both	Stool, urine	Not mentioned	Campylobacter jejuni, Campylobacter doylei, Escherichia coli, Campylobacter coli, Campylobacter laris, and Campylobacter enteritis	UTI	Not mentioned	Phenotypic	Standard microbiological culture & API	Disc diffusion	Ampicillin, chloramphenicol, ciprofloxacin, kanamycin, erythromycin, gentamicin, nalidixic acid, tetracycline, cephalexin, trimethoprim/sulfamethoxazole, norfloxacin, cefotaxime, imipenem	CLSI & EUCAST
Kashosi et al.	2018	Antibio-résistance des souches de Salmonella spp isolées d'hémocultures à Bukavu en RD Congo	doi: 10.11604/pamj.2018.29.42.13456	The DRC	2014	To assess the sensitivity of Salmonella spp to antibiotics commonly used for the tratment of typhoid fever in Bukavu.	Cross-sectional	Patients	Not mentioned	Blood	0-15 years, 16-30 years,>31 years	Salmonella spp.	Typhoid fever	Not mentioned	Phenotypic	BACT/ALERT	Disc diffusion & broth microdilution	Amikacin, amoxicillin, augmentin, ceftazidime, ceftriaxone, cefuroxime, chloramphenicol, ciprofloxacin, Trimethoprim/sulfamethoxazole, doxycyclin, gentamicin, Nalidixic acid and norfloxacin.	Not mentioned
Kateete et al.	2016	Carbapenem resistant Pseudomonas aeruginosa and Acinetobacter baumannii at Mulago Hospital in Kampala, Uganda (2007–2009)	doi: 10.1186/s40064-016-2986-7	Uganda	2007-2009	To determine the prevalence of carbapenem- resistant Pseudomonas aeruginosa andAcinetobacter baumannii at Mulago Hospital in Kampala Uganda, and to establish whether the hospital environment harbors carbapenem-resistant Gram-negative rods.	Not mentioned	Clinical specimen	Not mentioned	Blood, CSF, tracheal aspirates, ear swabs, sputum, urine and pus	Not mentioned	Pseudomonas aeruginosa and Acinetobacter baumannii	NA	Not mentioned	Phenotypic	Standard microbiological culture	PHX system	Amikacin, gentamicin, imipenem, meropenem, ceftazidime, cefepime, aztreonam, piperacine-tazobactam, ciprofloxacin, gentamicin, , ceftazidime, cefepime, aztreonam, piperacine-tazobactam	CLSI
Kazimoto et al.	2018	Causative agents and antimicrobial resistance patterns of human skin and soft tissue infections in Bagamoyo, Tanzania	doi: 10.1016/j.actatropica.2018.07.007	Malawi, Niger and Tanzania	2012	To determine the microbiological aetiology of skin and soft tissue infections (SSTIs) and their respective resistance patterns among outpatients treated at healthcare facilities in the Bagamoyo area, Tanzania	Prospective	Patients	Not mentioned	Wound, abscess swab	Not mentioned	Staphylococcus aureus, Enterobacter cloacae complex, Klebsiella pneumoniae, Pseudomonas aeruginosa	Skin infection	Not mentioned	Phenotypic & Genotypic	Standard microbiological culture, API & MALDI-ToF	Disc diffusion, D-test & VITEK	Penicillin, ampicillin, cefuroxime, cefepime, chloramphenicol, gentamicin, tetracycline, ciprofloxacin, trimethoprim/sulfamethoxazole, cefoxitin, rifampicin, erythromycin, clindamycin.	CLSI
Keddy et al.	2017	Clinical and microbiological features of invasive nontyphoidal Salmonella associated with HIV-infected patients, Gauteng Province, South Africa	doi: 10.1097/MD.0000000000006448	South Africa	2003-2013	To define factors associated with HIV-infected versus uninfected patients with invasive nontyphoidal Salmonella (iNTS) and factors associated with mortality, which are inadequately described in Africa.	Not mentioned	Patients	Not mentioned	Blood	<5 years, 5-14 years, 15-24 years, 25-49 years, ≥50 years	Salmonella Typhimurium, Salmonella Dublin, Salmonella Enteritidis and Salmonella Isangi	Salmonellosis	Not mentioned	Phenotypic & Genotypic	Standard microbiological culture	E-test	Ampicillin, chloramphenicol, trimethoprim-sulfamethoxazole, tetracycline, ciprofloxacin, ceftriaxone	CLSI
Kemeze et al.	2016	Clinical and bacteriological profile of neonatal bacterial infection at Laquintinie Hospital, Douala (Cameroon)	doi: 10.11604/pamj.2016.23.97.8523	Cameroon	2015	To determine the epidemiological profiles, clinical and bacteriological evolution of bacterial neonatal infection at the hospital of Douala	Prospective	newborns	Not mentioned	Blood, SF, Urine	Not mentioned	Escherichia coli coli, Klebsiella pneumoniae	NA	Not mentioned	Phenotypic	Not mentioned	Not mentioned	Imipenem, cefotaxime, meropenem, cefuroxime, ampicilin, ceftriaxone, amoxicilin-clavulanic acid, ceftazidime, amikacin, gentamycin, streptomycin, tebramycin	Not mentioned
Kengne et al.	2020	Antibiotic sensitivity profile of Staphylococcus aureus isolated from HIV/AIDS patients presenting with pyoderma, at the Yaounde Central Hospital, Cameroon	doi: 10.11604/pamj.2020.37.185.14595	Cameroon	2013-2014	To evaluate the in vitro activity of several antibiotics against strains of Staphylococcus aureus isolated from pyoderma in people living with Human Immunodeficiency Virus (HIV), consulting at the day clinic of the Yaoundé Central Hospital.	Prospective	HIV/Aids patients	Not mentioned	Pus samples	26-60 years	Escherichia coli	NA	Not mentioned	Phenotypic	Standard microbiological culture	Disc diffusion	Penicillin G, cefoxitin, oxacillin, gentamicin, tobramycin, kanamycin, pefloxacin, rifampin, fosfomycin, trimethoprim/sulfamethoxazole, vancomycin, tetracycline, lincomycin, pristinamycin, erythromycin, fusidic acid, chloramphenicol.	CA-SFM
Kengne et al.	2019	Antibiotic susceptibility patterns of Staphylococcus aureus strains isolated at the Yaounde Central Hospital, Cameroon: a retro prospective study	doi: 10.11604/pamj.2019.32.103.15743	Cameroon	2014-2016	To determinine the antibiotic susceptibility patterns of Staphylococcus aureus strains isolated at the Yaounde Central Hospital, Cameroon	Cross-sectional	Patients	Not mentioned	Blood, pus, urine, ear discharge, throat swab, aspirate swab, vaginal swab, sperm	Not mentioned	Methicillin resistant staphylococcus aureus (MRSA), methicillin susceptible Staphylococcus aureus (MSSA)	NA	Community acquired	Phenotypic	Standard microbiological culture	Disc diffusion	Cefoxitin, gentamicin, kanamycin, tobramycin, erythromycin, lincomycin, pristinamycin, ciprofloxacin, vancomycin, trimethoprim/sulfamethazole, chloramphenicol, rifampicin, fusidic acid	EUCAST
Kengne et al.	2018	Antibiotics susceptibility pattern of Streptococcus pneumoniae isolated from sputum cultures of human immunodeficiency virus infected patients in Yaoundé, Cameroon	doi: 10.11604/pamj.2018.31.16.11195	Cameroon	2014	To determine the antibiotic susceptibility of Streptococcus pneumoniae which is the most common bacterial cause of lower respiratory tract infections (LRTIs) in patients	Cross-sectional	HIV patients	Not mentioned	Sputum	19-66 years	Streptococcus pneumoniae	NA	Not mentioned	Phenotypic	Standard microbiological culture	Disc diffusion	Amoxicillin/ clavulanic acid, imipenem, oxacillin, cefixime, pristinamycin, tetracyclin, ofloxacin, erythromycin, fusidic acid, fosfomycin, rifampicin.	CA-SFM
Kengne et al.	2017	Bacteriological profile and antimicrobial susceptibility patterns of urine culture isolates from patients in Ndjamena, Chad	doi: 10.11604/pamj.2017.28.258.11197	Chad	2014	To determine bacteriological profile and antimicrobial susceptibility patterns of urine culture isolates from patients in Ndjamena, Chad	Cross-sectional	Patients	Both	Urine	10-90 years	Escherichia coli, Klebsiella pneumoniae	NA	Not mentioned	Phenotypic	Standard microbiological culture	VITEK	Amoxicillin/ clavulanic acid, ampicillin, oxacillin, ceftriaxone, ceftazidime, cefotaxime, aztreonam, imipenem, gentamycin, amikacin, nalidixic acid, ciprofloxacin, ofloxacin.	Not mentioned
Kieffer et al.	2016	High Prevalence of Carbapenemase-Producing Enterobacteriaceae among Hospitalized Children in Luanda, Angola	doi: 10.1128/AAC.01201-16	Angola	2015	To evaluate the prevalence of carbapenemase-producing Enterobacteriaceae in Luanda, Angola.	Not mentioned	children	Not mentioned	157 rectal swabs		Escherichia coli, Klebsiella pneumoniae, Enterobacter cloacae, Providencia stuarttii, Providencia rettgeri	NA	Not mentioned	Phenotypic & Genotypic	Standard microbiological culture & API	Disc Diffusion & E-test	Amikacin, ceftazidime, ciprofloxacin, gentamicin, kanamycin, tobramycin, imipenem, meropenem.	CLSI
Konaté	2017	Epidemiology and Antibiotic Resistance Phenotypes of Diarrheagenic Escherichia Coli Responsible for Infantile Gastroenteritis in Ouagadougou, Burkina Faso	doi: 10.1556/1886.2017.00014	Burkina Faso	2013-2015	To evaluate the resistance phenotypes of DEC isolated from stool samples collected from children less than 5 years of age with acute diarrhea living in Ouagadougou/Burkina Faso	Not mentioned	Children patients	Not mentioned	Stool sample	<5years	Enteropathogenic Escherichia coli, Enterohemorrhagic Escherichia coli, Enteroinvasive Escherichia coli, Enterroaggregative Escherichia coli, Enterotoxigenic Escherichia coli	Diarrhea	Not mentioned	Phenotypic & Genotypic	Standard microbiological culture & API	Disc diffusion	Amoxicillin, amoxicillin–clavulanic acid, ceftriaxone, cefotaxime, cefepime, cefixime, piperacillin, piperacillin–tazobactam, imipenem, tetracycline, chloramphenicol, trimethoprim–sulfametoxazole, aztreonam, colistin sulfate, ciprofl oxacin, nalidixic acid, gentamycin, netilmicin, tobramycin	EUCAST
Kpoda	2017	Antimicrobial susceptibility of extended-spectrum beta-lactamase producing Enterobacteriaceae causing urinary tract infections in Ouagadougou, Burkina Faso	https://dx.doi.org/10.4314/ajcem.v18i3.2	Burkina Faso	2014-2015	To determine the frequency of extended-spectrum beta lactamase producing Enterobacteriaceae(ESBL) and other antibioticsresistant bacteria in urinary tract isolates.	Prospective	Patients	Not mentioned	Urine	<15years, 15-45 years, 46-60 years and >60 years	Escherichia coli, Klebsiella spp., Enterobacter spp., Proteus spp., Citrobacter spp., Serratia spp.	NA	Not mentioned	Phenotypic	Standard microbiological culture & API	Disc diffusion	Gentamicin, amikacin, tobramycin, amoxicillin, amoxicillin + clavulanic acid, cefepim, cefotaxim, ceftriaxon, cefoxitin, imipenem, ciprofloxacin, Trimethoprim/sulfamethoxazole, nalidixic acid, fosfomycin.	CA-SFM & EUCAST
Kumburu et al.	2019	Patterns of infections, aetiological agents and antimicrobial resistance at a tertiary care hospital in northern Tanzania	doi: 10.1111/tmi.12836	Tanzania	2013-2015	To determine the causative agents of infections and their antimicrobial susceptibility at a tertiary care hospital in Moshi, Tanzania, to guide optimal treatment.	Not mentioned	Patients	Not mentioned	Stool, sputum, blood, wound	Not mentioned	Proteus spp, Escherichia spp., Pseudomonas spp , Klebsiella spp , Staphylococcus aureus , CoN Staphylococcus 2, Streptococcus spp ., Enterobacter spp., Bacillus spp., Acinetobacter spp., Serratia spp., Providentia spp., Enterococcus spp., Gram-positive cocci., Diphtheroids spp., Stenotrophomonas spp., Morganella spp., Citrobacter spp., Aeromonas spp	NA	Not mentioned	Phenotypic	BACTEC & API	Disc diffusion	For gram negative bacteria: ampicillin, amoxicillin-clavulanic acid, cefazolin, ceftazidime, ceftriaxone, chloramphenicol, ciprofloxacin, gentamicin, nalidixic acid and trimethoprim–sulfamethoxazole. For gram positive bacteria: chloramphenicol, trimethoprim-sulfamethoxazole, erythromycin, vancomycin, penicillin, cefoxitin	CLSI
Kumwenda et al	2019	First Identification and genomic characterization of multidrug-resistant carbapenemase-producing Enterobacteriaceae clinical isolates in Malawi, Africa	doi: 10.1099/jmm.0.001087	Malawi	2016-2017	To identify and characterized Carbapenemase-producing Enterobacteriaceae (CPE) for the first time in Malawi, southeastern Africa.	Not mentioned	Gram negative bacterial isolates	Not mentioned	Urine, blood	Not mentioned	Escherichia coli, Klebsiella pneumoniae	NA	Not mentioned	Phenotypic	Standard microbiological culture	Disc diffusion	Ampicillin, piperacillin, ampicillin/sulbactam, piperacillin/tazobactam, cefotaxime, ceftriaxone, ceftazidime, cefmetazole, imipenem, meropenem, aztreonam, amikacin, gentamicin, arbekacin, levofloxacin, minocycline, Trimethoprim/sulfamethoxazole, fosfomycin, chloramphenicol, colistin	CLSI & EUCAST
Kyany'a et al.	2019	Phenotypic and genotypic characterization of clinical Staphylococcus aureus isolates from Kenya	doi: 10.1186/s12866-019-1597-1	Kenya	2015-2018	to establish the resistance phenotype, and strains of 32 nonduplicate clinical MRSA and MSSA Staphylococcus aureus isolates from four Kenyan hospitals, identify their resistance and virulence genes and determine the genetic relationships of MRSA with global strains.	Not mentioned	Staphyloccocus aureus isolates	Both	Not mentioned	Not mentioned	Not mentioned	NA	Both	Phenotypic	Standard microbiological culture	VITEK	Benzylpenicillin, oxacillin, gentamicin, tobramycin, levofloxacin, moxifloxacin, erythromycin, clindamycin, linezolid, teicoplanin, vancomycin, tetracycline, tigecycline, nitrofurantoin, fusidic acid, rifampicin, trimethoprim/sulfamethoxazole	CLSI
Labi et al.	2018	Antibiotic prescribing in paediatric inpatients in Ghana: a multi-centre point prevalence survey	doi: 10.1186/s12887-018-1367-5	Ghana	2016	To describe a multicentre point prevalence of antibiotic use among paediatric inpatients in Ghana.	Not mentioned	Paediatric patients	Inpatient	Not mentioned	≤28 days, >28 days to ≤2 years, >2 years to ≤13 years, ≥13 years to ≤18 years	Not mentioned	NA	Both	Phenotypic	Standard microbiological culture	Not mentioned	Gentamicin, cloxacillin, ampicillin, amikacin, cefotaxime, ceftriaxone, cefuroxime, gentamicin, ampicillin, crystal penicillin, metronidazole, cefuroxime, gentamicin, ciprofloxacin, amoxicillin-clavunalic acid.	Not mentioned
Legese et al.	2017	Extended-spectrum beta-lactamase- and carbapenemase-producing Enterobacteriaceae among ethiopian children	doi: 10.2147/IDR.S127177	Ethiopia	2014	To determine the prevalence of ESBL- and carbapenemase-producing Enterobacteriaceae among children suspected of septicemia and urinary tract infections (UTIs).	Not mentioned	Children	Both	Urine, blood	<15 years	Klebsiela pneumoniae, Escherichia coli, Klebsiella Oxytoca, Morganella morganii, Enterobacter cloacae, Citrobacter spp., Salmonella spp., Proteus mirabilis	NA	NA	Phenotypic	Standard microbiological culture & modified Hodge test	Disc diffusion	For eneterobacteriacea: amoxicillin, amoxicillin-clavulanic acid, chloramphenicol, gentamicin, Trimethoprim/sulfamethoxazole, cefotaxime, cefoxitin, tetracycline, nitrofurantoin, norfloxacin, imipenem and meropenem. Foe ESBL production: ceftriaxone, cefotaxime, ceftazidime, aztreonam, amoxicillin/clavulanic acid	CLSI & EUCAST
Legese et al.	2018	Nasal carriage, risk factors and antimicrobial susceptibility pattern of methicillin resistant Staphylococcus aureus among healthcare workers in Adigrat andWukro hospitals, Tigray, Northern Ethiopia	doi: 10.1186/s13104-018-3353-2	Ethiopia	2016	To determine nasal carriage, risk factors and antimicrobial susceptibility pattern of methicillin resistant Staphylococcus aureus among health care-workers of Adigrat and Wukro hospitals Northern Ethiopia.	Not mentioned	Staphylococcus aureus isolates	Not mentioned	Not mentioned	20-59 years	Staphyloccocus aureus	Pulmonary disease	Not mentioned	Phenotypic	Standard microbiological culture	Disc diffusion	Cefoxitin, penicillin, ampicillin, erythromycin, cotrimoxazol, chloramphenicol, gentamycin, kanamycin, amikacin, ciprofloxacin, tetracycline, clindamycin	CLSI
Maïga	2017	High prevalence of methicillin-resistant Staphylococcus aureus strains in the Point G teaching hospital in Bamako, Mali	PMID: 30079686	Mali	2007-2009	to study the susceptibility of Staphylococcus aureus to antimicrobial agents and to determine the methicillin-resistant Staphylococcus aureus (MRSA) prevalence in the Point G teaching hospital in Bamako.	Not mentioned	Bacterial isolates	Not mentioned	Not mentioned	Not mentioned	Staphyloccocus aureus	NA	Not mentioned	Phenotypic	Standard microbiological culture	Disc diffusion	Penicillin G, la cefalotin, oxacillin, amoxicillin-clavulanate, la cefoxitin, gentamycin, kanamycin, tobramycin,la netilmicin, amikacin, streptomycin, erythromycin, lincomycin, pristinamycin, chloramphenicol, tetracyclin, trimithoprim, la norfloxacin, fosfomycin, fusidi acid	CA-SFM & EUCAST
Maina et al.	2016	Spectrum of microbial diseases and resistance patterns at a private teaching Hospital in Kenya: implications for clinical practice	doi: 10.1371/journal.pone.0147659	Kenya	2010-2014	To determine the spectrum of microbial diseases and resistance patterns at a private teaching hospital in Kenya	Not mentioned	Not mentioned	Not mentioned	Urine, Blood	Not mentioned	Escherichia coli, Klebsiella pneumoniae, Streptococcus pneumoniae, Staphyloccocus aureus, Enteroccocus spp., Pseudomonas aeruginosa, Streptococcus agalactiae, Salmonella Typhimurium, Salmonella Typhi, Staphylococcus saprophyticus, Enteroccocus faecalis, Staphylococcus aureus, Streptococcus pneumoniae , CoNS.	BSI	Not mentioned	Phenotypic	BACTEC, API & VITEK	VITEK & E-test	For gram negative bacteria: amoxicillin, amoxicillin-clavulanic acid, trimethoprim-sulfamethoxazole, ciprofloxacin, cefurox, cefuroxime, Cefotaxime, Genttamycin, Amikacin, Meropenem and nitrofurantoin.For gram positive bacteria: Amoxicillin, Penicillin, nitrofurantoin, tetracycline, erythromycin, Gentamycin, streptomicin, vancomycin	CLSI
Mama and Alemu	2016	Prevalence, antimicrobial susceptibility patterns and associated risk factors of Shigella and Salmonella among food handlers in Arba Minch University, South Ethiopia	doi: 10.1186/s12879-016-2035-8.	Ethiopia	2015	To determine prevalence, antimicrobial susceptibility patterns and associated risk factors of Shigella and Salmonella among food handlers in Arba Minch University, South Ethiopia.	Cross-sectional	Food handlers	Not mentioned	Stool	≤20 years, 21-35, 36-50 years	Salmonella spp., Shigella spp.	NA	Not mentioned	Phenotypic	Standard microbiological culture	Disc diffusion	Amoxicillin, gentamicin, chloramphenicol, kanamycin, trimethoprim sulfamethoxazole, amoxicillin/clavulanic acid, clarithromycin, ceftriaxone	CLSI
Mama et al.	2019	Methicillin- and Inducible Clindamycin-Resistant Staphylococcus aureus among Patients with Wound Infection Attending Arba Minch Hospital, South Ethiopia	doi: 10.1155/2019/2965490	Ethiopia	2017	To assess the prevalence and antimicrobial susceptibility pattern of methicillin and inducible clindamycin-resistant Staphylococcus aureus among patients with wound infections attending Arba Minch Hospital.	Cross-sectional	Patients	Not mentioned	Not mentioned	15-30 years	Staphyloccocus aureus	Wound infection	Not mentioned	Phenotypic	Standard microbiological culture	Disc diffusion	Vancomycin, clindamycin, erythromycin, amikacin, tetracycline, chloramphenicol, ciprofloxacin, Trimethoprim/sulfamethoxazole, gentamycin.	CLSI
Mamuye	2016	Antibiotic Resistance Patterns of Common Gram-negative Uropathogens in St. Paul's Hospital Millennium Medical College	doi: 10.4314/ejhs.v26i2.2	Ethiopia	2013-2014	To determine the current antibiotic resistance pattern among common bacterial uropathogens in St.paul’s Hospital Millennium Medical College.	Cross-sectional	Samples	Not mentioned	Not mentioned	Not mentioned	Staphylococcus aureus, Staphylococcus saprophyticus, Salmonella epidermidis, Escherichia coli, Proteus spp., Klebsiella spp., Enterobacter spp., itrobacter spp., Providencia spp.	UTI	Not mentioned	Phenotypic	Standard microbiological culture	Disc diffusion	Ampicillin , Amoxycillin, Chloramphenicol, Nalidixic Acid, Nitrofurantoin, Gentamicin, Ciprofloxacillin, Cephalothin, Ceftriaxone, Norfloxacin, Doxycycline, Trimethoprim-Sulfamethoxazole, Tetracycline.	CLSI
Manilal et al.	2019	Methicillin-resistant Staphylococcus aureus colonization in HIV patients of Arba Minch province, Ethiopia: Carriage rates, antibiotic resistance, and biofilm formation	doi: 10.1556/030.66.2019.014	Ethiopia	2017	To determine the prevalence, associated factors, antimicrobial resistance profile, and biofilm-forming potency of nasally colonized MRSA among HIV patients attending antiretroviral drug therapy clinic at the Arba Minch General Hospital, Arba Minch, Ethiopia.	Cross-sectional	HIV patients	Not mentioned	Not mentioned	18-70 years	Staphyloccocus aureus	NA	Not mentioned	Phenotypic	Standard microbiological culture	Disc diffusion	Tetracycline, doxycycline, gentamicin, erythromycin, ciprofloxacin, clindamycin, chloramphenicol, amikacin, Trimethoprim/sulfamethoxazole, vancomycin.	CLSI
Marami et al.	2018	Prevalence and antimicrobial susceptibility pattern of Salmonella and Shigella species among asymptomatic food handlers working in Haramaya University cafeterias, Eastern Ethiopia	doi: 10.1186/s13104-018-3189-9	Ethiopia	2015-2016	To assess the prevalence and antimicrobial susceptibility pattern of Salmonella and Shigella species among asymptomatic food handlers.	Cross-sectional	Food handlers	Not mentioned	Stool	Not mentioned	Salmonella Typhi, Salmonella Paratyphi, Shigella spp.	NA	Not mentioned	Phenotypic	Standard microbiological culture	Disc diffusion	Ampicillin, tetracycline, chloramphenicol, gentamicin, ciprofloxacin, Trimethoprim/sulfamethoxazole, ceftazidime, norfloxacin, ceftriaxone	CLSI
Marbou et al.	2017	Bacterial resistance and immunological profiles in HIV-infected and non-infected patients at Mbouda AD LUCEM Hospital in Cameroon	doi: 10.1016/j.jiph.2016.04.009	Cameroon	2014-2015	To determine the immunological and microbiologicalprofiles of bacteria responsible for enteric infec-tions in HIV+ patients and HIV− control patients.	Cross-sectional	HIV ptients	Not mentioned	stool	Not mentioned	Escherichia coli, Klebsiella spp., Enterobacter spp., Citrobacter spp., Salmonella spp., Serratia spp., Proteus spp.	NA	Not mentioned	Phenotypic	Standard microbiological culture & API	Disc diffusion	Amoxicillin, amoxicillin + clavulanic acid, cef-triaxone, gentamicin, chloramphenicol, ciprofloxacin, levofloxacin, tetracycline, doxycycline.	CLSI
Masaisa et al.2018	2018	Antibiotic resistance patterns and molecular characterization of methicillin-resistant Staphylococcus aureus in clinical settings in Rwanda	doi: 10.4269/ajtmh.17-0554	Rwanda	2014	To determine the prevalence, antimicrobial profiles, and staphylococcal cassette chromosome mec (SCCmec) typing of MRSA strains.	Cross-sectional	Staphylococcus aureus isolates	Not mentioned	Pus, Blood, nasal swab, skin swab	Not mentioned	Not mentioned	Wound infection	Not mentioned	Phenotypic & Genotypic	Standard microbiological culture	Disc diffusion	Penicillin, oxacillin, erythromycin, clindamycin, trimethoprim-sulfamethoxazole, tetracycline, chloramphenicol, ciprofloxacin, gentamycin, linezpoid	CLSI
Medboua-Benbalagh et al.	2017	Fecal Carriage of Extended-Spectrum β-Lactamase-Producing Enterobacteriaceae Strains Is Associated with Worse Outcome in Patients Hospitalized in the Pediatric Oncology Unit of Beni-Messous Hospital in Algiers, Algeria	doi: 10.1089/mdr.2016.0153	Algeria	2012-2013	To investigate extended-spectrum b-lactamase-producing Enterobacteriaceae (ESBL-E) fecal carriage in children with different cancers admitted in the pediatric oncology unit of Beni-Messous Hospital (Algiers, Algeria).	Not mentioned	Paediatric oncology children	Not mentioned	Rectal swab	Not mentioned	Escherichia coli, Klebsiella pneumoniae, Enterobacter cloacae, Klebsiella oxytoca, citrobacter braakii	Cancer	Not mentioned	Phenotypic & Genotypic	Standard microbiological culture & MALDI-ToF	Disc diffusion	Piperacillin/tazobactam, cefotaxime, ceftazidime, cefoxitin, cefepime, aztreonam, imipenem , ertapenem, amikacin, gentamicin, tobramycin, ciprofloxacin, trimethoprim/sulfamethoxazole.	EUCAST
Mekonnen et al.	2019	Etiologies of diarrhea and drug susceptibility patterns of bacterial isolates among under-five year children in refugee camps in Gambella Region, Ethiopia: a case control study	doi: 10.1186/s12879-019-4599-6	Ethiopia	2017	To identify etiologies of diarrhea and drug susceptibility patterns of bacterial isolates in under-five children in refugee camps in Gambella Region, Ethiopia.	Case control	Children	Not mentioned	Stool	< 5 years	Giardia Lamblia, Shigella spp., Entamoeba histolytica, Ascaris lumbricoides, Cryptosporidium parvum, Isospora belli	Diarrhea	Not mentioned	Phenotypic	Standard microbiological culture & API	Disc diffusion	Amoxicillin, amoxicillin-clavulanic acid, ampicillin, cefotaxime, ceftazidime, chloramphenicol, Tetracycline, kanamycin, nalidixic acid, ciprofloxacin, Trimethoprim/sulfamethoxazole (trimethoprim-sulfamethoxazole, gentamicin, amikacin, erythromycin.	CLSI
Mengist et al.	2016	Prevalence and antimicrobial susceptibility pattern of anorectal and vaginal Group B Streptococci isolates among pregnant women in Jimma, Ethiopia	doi: 10.1186/s13104-016-2158-4	Ethiopia	2012	To determine Prevalence and antimicrobial susceptibility pattern of anorectal and vaginal group B Streptococci isolates among pregnant women in Jimma, Ethiopia	Cross-sectional	Pregnat women	Not mentioned	Vaginal swab, rectal swab	16-40 years	Group B streptococci	NA	Not mentioned	Phenotypic	Standard microbiological culture & CAMP test	Disc diffusion	Penicillin, ampicillin, clindamycin, erythromycin, vancomycin, ciprofloxacin, ceftriaxone, Trimethoprim/sulfamethoxazole, tetracycline, norfloxaciNn.	CLSI
Mengist et al.	2017	Prevalence and drug susceptibility pattern of Group B Streptococci (GBS) among pregnant women attending antenatal care (ANC) in Nekemte Referral Hospital (NRH), Nekemte, Ethiopia	doi: 10.1186/s13104-017-2725-3	Ethiopia	2016	To determine the prevalence and drug susceptibility pattern of group B Streptococci (GBS) among pregnant women.	Cross-sectional	Pregnant women	Not mentioned	Vaginal swab	16-38 years	Group B streptococci	NA	Not mentioned	Phenotypic	Standard microbiological culture & CAMP test	Disc diffusion	Penicillin, erythromycin, ceftriaxone, chloramphenicol, vancomycin, Clindamycin	CLSI
Mitiku et al.	2019	Nontyphoidal Salmonella bacteremia in antiretroviral therapy-naive HIV-infected individuals at three public hospitals in eastern Ethiopia: prevalence, antimicrobial susceptibility patterns, and associated factors	doi: 10.2147/HIV.S193166	Ethiopia	2017-2018	To investigate the prevalence, antimicrobial susceptibility pattern of the isolates, and associated factors of nontyphoidal Salmonella bacteremia among antiretroviral therapy-naïve HIV-infected adult individuals at three public hospitals in Eastern Ethiopia.	Cross-sectional	HIV patients	Not mentioned	Blood	18-66 years	Non-typhoidal Salmonella	NA	Not mentioned	Phenotypic	Standard microbiological culture	Disc diffusion	ampicillin, chloramphenicol, tetracycline, ciprofloxaciN, ceftriaxone, nalidixic aciD, gentamycin, sulfamethoxazole–trimethoprim, kanamycin	CLSI
Moges et al.	2019	High prevalence of extended-spectrum beta- lactamase-producing Gram-negative pathogens from patients attending Felege Hiwot Comprehensive Specialized Hospital, Bahir Dar, Amhara region	doi: 10.1371/journal.pone.0215177	Ethiopia	2017-2018	To describe the burden of ESBL producing Gram negative pathogens isolated from patients attending at Felege Hiwot Comprehensive Specialized Hospital, Bahir Dar, Amhara region.	Not mentioned	Study samples	Not mentioned	Blood, urine, stool, wound, abscesses, ear discharge, nasal discharge, body fluid, cervical discharge	Not mentioned	Klebsiella pneumoniae, Escherichia coli, Enterobacter aerogenes, Acinetobacter baumannii, Citrobacter spp., Enterobacter cloacae, Salmonella spp., Pseudomonas aeruginosa, Klebsiella oxytoca, Providencia stuartii, Serratia spp.	NA	Not mentioned	Phenotypic	Standard microbiological culture & VITEK	Disc diffusion	Ampicillin, amoxicillin- clavulanic acid, Trimethoprim/sulfamethoxazole, tetracycline, ciprofloxacin, chloramphenicol, gentamycin , cefepime, cefixime, ceftriaxone, cefoxitin, ceftazidime	CLSI
Mohammed et al.	2017	Bacterial isolates and their antimicrobial susceptibility patterns of wound infections among inpatients and outpatients attending the university of Gondar referral hospital, Northwest Ethiopia	doi: 10.1155/2017/8953829	Ethiopia	2014	To assess bacterial isolates and their drug susceptibility patterns from inpatients and outpatients with pus and/or wound discharge.	Cross-sectional	Study subjects	Both	Pus, purulent exudates, wound discharge	Not mentioned	Staphylococcus aureus, CoNS, Pseudomonas aeruginosa, Escherichia coli, Proteus spp., Salmonella arizonae, Serratia spp., Citrobacter spp., Enterobacter spp., Acinetobacter spp., Streptococcus pyogenes	Wound infection	Not mentioned	Phenotypic	Standard microbiological culture	Disc diffusion	Vancomycin, oxacillin, gentamicin, erythromycin, ciprofloxacin, ceftriaxone, trimethoprim-sulfamethoxazole, chloramphenicol, tetracycline, amoxicillin, ampicillin, penicillin, cloxacillin.	CLSI
Moremi et al.	2016	Antimicrobial resistance pattern: a report of microbiological cultures at a tertiary hospital in Tanzania	doi: 10.1186/s12879-016-2082-1	Tanzania	2013-2015	to analyze antimicrobial resistance patterns of the common pathogens occurring at the Bugando Medical Centre (BMC), Mwanza, Tanzania to provide data for antimicrobial stewardship programmes.	Not mentioned	Specimen	Not mentioned	Blood, urine, wound swab	Not mentioned	Staphylococcus aureus, Klebsiella pneumoniae, Escherichia coli	NA	Not mentioned	Phenotypic	Standard microbiological culture & API	Disc diffusion	Ceftriaxone, cefotaxime , cefoxitin, itrofurantoin, ciprofloxacin, gentamicin, imipenem, cefoxitin, amikacin	CLSI
Motbainor et al.	2020	Multi-drug resistance of blood stream, urinary tract and surgical site nosocomial infections of Acinetobacter baumannii and Pseudomonas aeruginosa among patients hospitalized at Felegehiwot referral hospital, Northwest Ethiopia: a cross-sectional study	doi: 10.1186/s12879-016-2082-1	Ethiopia	2018	To determine the magnitude and profile of nosocomial MDRAcinetobacter baumannii and Pseudomonas aeruginosa infections among patients hospitalized at Felegehiwot referral hospital, Northwest Ethiopia.	Cross-sectional	Patients	Not mentioned	Blood, urine, wound swab	Not mentioned	Acinetobacter baumannii, Pseudomonas aeruginosa	NA	hospital acquired	Phenotypic	Standard microbiological culture & VITEK	Disc diffusion	Penicillin, piperacillin, amoxicillin-clavulanic acid, ceftazidime, cefotaxime, ceftriaxone, gentamycin, ciprofloxacin, trimethoprim-sulphamethoxazole, meropenem, tetracycline	CLSI
Mpinda-Joseph et al.	2019	Healthcare-associated infections including neonatal bloodstream infections in a leading tertiary hospital in Botswana	doi: 10.1080/21548331.2019.1650608	Botswana	2017	To estimate the burden of HAIs and possible risk factors in a tertiary hospital in Botswana as well as describe current trends in bacterial isolates from neonatal blood specimen and their antibiotic resistance patterns.	Cross-sectional	Neonates	Not mentioned	Blood	Not mentioned	CoNS, Enterococci spp.	NA	Hospital acquired	Phenotypic	Not mentioned	Not mentioned	Not mentioned	Not mentioned
Msemo et al.	2019	Epidemiology and antimicrobial susceptibility of Salmonella enterica bloodstream isolates among febrile children in a rural district in northeastern Tanzania: a cross-sectional study	doi: 10.1093/cid/ciy1126	Tanzania	2008-2016	To describe Salmonella bloodstream infections, antimicrobial resistance, and age distribution at a rural district hospital in northeastern Tanzania.	Not mentioned	Febrile children	Not mentioned	Blood	1-5 years	Salmonella Typhi, non-typhoidal Salmonella	NA	Not mentioned	Phenotypic	BACTEC, BACT/ALERT & API	Disc diffusion & E-test	Amoxicillin, ceftriaxone, ciprofloxacin, chloramphenicol and trimethoprim/sulfamethoxazole	BSAC
Müller-Schulte	2020	High prevalence of ESBL-producing Klebsiella pneumoniae in clinical samples from central Côte d’Ivoire	doi: 10.1016/j.ijid.2019.11.024	Ivory coast	2016-2017	To determine the prevalence of extended spectrum beta-lactamase-(ESBL)-producing Klebsiella pneumoniae among clinical samples from a teaching hospital in Bouaké, central Côte d’Ivoire.	Not mentioned	clinical bacteria isolates	not mentioned	Blood, urine, pleural secretions, CSF, joint aspirate	2-84 years	Klebsiella pneumoniae	NA	Not mentioned	Phenotypic	Standard microbiological culture, API & MALDI-ToF	VITEK	Ampicillin/sulbactam, piperacillin/tazobactam, cefuroxime, cefotaxime, ceftazidime, meropenem, ciprofloxacin, gentamicin, sulfamethoxazol/trimethoprim	EUCAST
Mulu et al.	2017	Bacterial agents and antibiotic resistance profiles of infections from different sites that occurred among patients at Debre Markos Referral Hospital, Ethiopia: a cross-sectional study	doi: 10.1186/s13104-017-2584-y	Ethiopia	2011-2014	To determinine bacterial and antibiotic resistance profiles of infections from different sites that occurred among patients.	Retrospective	Patients	Not mentioned	Wound, urine	Not mentioned	Staphylococcus aureus, Escherichia coli, Pseudomonas aeruginosa, salmonella spp.	NA	Not mentioned	Phenotypic	Standard microbiological culture	Disc diffusion	Ampicillin, penicillin, Oxacillin, clindamycin, amoxicillin, ceftriaxone, ciprofloxacin, cloxacillin, Trimethoprim/sulfamethoxazole, doxycycline, tetracycline, erythromycin, chloramphenicol, gentamicin, norfloxacin	CLSI
Mulu et al.	2018	Pharyngeal colonization and drug resistance profiles of Morraxella catarrrhalis, Streptococcus pneumoniae, Staphylococcus aureus, and Haemophilus influenzae among HIV infected children attending ART Clinic of Felegehiwot Referral Hospital, Ethiopia	doi: 10.1371/journal.pone.0196722	Ethiopia	2016-2017	To determine the pharyngeal colonization and drug resistance profile of bacterial pathogens in HIV infected children attending ART clinic of Felegehiwot Referral Hospital (FHRH), Amhara Region, Ethiopia.	Cross-sectional	HIV positive children	Not mentioned	Not mentioned	6-15 years	Staphylococcus aureus, Morraxella catarrhalis, streptococcus pyogenes, streptococcus pneumponiae, haemophilus influenzae	Respiratory infection	Not mentioned	Phenotypic	Standard microbiological culture	Disc diffusion	Cefoxitin, clindamycin, trimethoprim/sulfamethoxazole, ciprofloxacin, erythromycin, tetracycline, penicillin, chloramphenicol	CLSI
Musyoki et al.	2019	Antimicrobial susceptibility pattern of Acinetobacter isolates from patients in Kenyatta National Hospital, Nairobi, Kenya	doi: 10.11604/pamj.2019.33.146.17220	Kenya	2013-2015	To determine the antimicrobial susceptibility pattern of Acinetobacter species isolated from patients in Kenyatta National Hospital.	Retrospective	Patients	Not mentioned	Tracheal aspirates, pus, urine	Not mentioned	Acinetobacter baumannii, Acinetobacter lwoffii, Acinetobacter haemolyticus	NA	Not mentioned	Phenotypic	VITEK	VITEK	Amoxicillin/clavulanic acid, amikacin, ampicillin, aztreonam, ceftazidime, ciprofloxacin, cefpodoxime, ceftriaxone, cefotaxime, cefuroxime axetil, cefuroxime, cefazolin, cefepime, cefoxitin , gentamicin, meropenem, nitrofurantoin, norfloxacin, piperacillin, ampicillin/sulbactam, trimethoprim/sulfamethoxazole, tobramycin, piperacillin/tazobactam.	CLSI
Mutai et al.	2018	Multi-drug resistant Salmonella enterica serovar Typhi isolates with reduced susceptibility to ciprofloxacin in Kenya	doi: 10.1186/s12866-018-1332-3	Kenya	2004-2007	To assess the antimicrobial susceptibility patterns of Salmonella enterica serotype Typhi (S. Typhi) isolated from typhoid fever cases (2004–2007).	Cross-sectional	Archived Salmonella yphi isolates	Not mentioned	Not mentioned	NA	Salmonella Typhi	NA	Not mentioned	Phenotypic	Standard microbiological culture	Disc Diffusion & E-test	Ampicillin, amoxicillin-clavulanic acid, cefuroxime, ceftriaxone, cefotaxime, ciprofloxacin, nalidixic acid, tetracycline, chloramphenicol, Trimethoprim/sulfamethoxazole, gentamicin.	CLSI
Mutonga et al.	2019	Bacterial isolation and antibiotic susceptibility from diabetic foot ulcers in Kenya using microbiological tests and comparison with RT-PCR in detection of Staphylococcus aureus and MRSA	doi: 10.1186/s13104-019-4278-0	Kenya	2017-2018	To isolate, identify bacteria, their antibiotic susceptibility patterns in active DFUs, and to compare standard microbiological methods versus a real-time PCR commercial kit in the detection of Staphylococcus aureus DNA and methicillin-resistant Staphylococcus aureus (MRSA) DNA.	Cross-sectional	Adult diabetic patients	Not mentioned	NA	Not mentioned	Staphylococcus aureus, Escherichia coli, Proteus mirabilis, Klebsiella pneumoniae, Pseudomonas aeruginosa, Staphylococcus lentus, Staphylococcus simulans, Staphylococcus xylosus	Foot ulcer	Not mentioned	Phenotypic & Genotypic	Standard microbiological culture & VITEK	VITEK	Benzylpenicillin, Clindamycin, Erythromycin, Gentamicin, Clindamycin, Levofloxacin, Linezolid, Nitrofurantoin, Oxacillin, Rifampicin, Teicoplanin, Tetracycline, Tigecycline, Tobramycin, Vancomycin, Amikacin, Amoxicillin-Clavulanic Acid, Ampicillin, Ampicillin-Sulbactam, Aztreonam, Cefazolin, Cefepime, Cefotaxime, Cefoxitin, Ceftazidime, Ceftriaxone, Cefuroxime, Cefuroxime Axetil, Ciprofloxacin, M…	not mentioned
Nabti et al.	2019	High Prevalence of Multidrug-Resistant Escherichia coli in Urine Samples from Inpatients and Outpatients at a Tertiary Care Hospital in Sétif, Algeria	doi: 10.1089/mdr.2018.0314	Algeria	2015-2017	To investigate the prevalence of MDR Escherichia coli (MDR-EC) isolates, in inpatients/outpatients with urinary tract infections at Se´tif University Hospital (Algeria).	Not mentioned	Patients	Both	Urine	<15, 15-<60, ≥60	Escherichia coli	NA	Not mentioned	Phenotypic & Genotypic	Standard microbiological culture	Disc Diffusion & E-test	Amoxicillin, amoxicillin-clavulanic acid, ticarcillin, mecillinam, cefotaxime, cefpodoxime, cefoxitin, ceftazidime, and cephalexin, imipenem, amikacin, gentamicin, nalidixic acid, ciprofloxacin, fosfomycin, nitrofurantoin, trimethoprim/sulfamethoxazole.	EUCAST
Nacht et al.	2020	Antimicrobial resistance patterns in Neisseria gonorrhoeae among male clients of a sexually transmitted infections clinic in Kisumu, Kenya	doi: 10.1177/0956462419881087	Kenya	2018	To determine the distribution and types of antimicrobial resistance in Neisseria gonorrhoeae (NG) in Kisumu, Kenya.	Not mentioned	Patients	Not mentioned	Urethral swab, urethral discharge	19-50 years	Neisseria gonorrhoeae	Urethritis	Not mentioned	Phenotypic	Standard microbiological culture	Disc diffusion	Azithromycin, ceftriaxone, ciprofloxacin, doxycycline, erythromycin, gentamicin, penicillin-G, tetracycline	CLSI & BSAC
Negash et al.	2019	Bacteremic Community-Acquired Pneumonia in Ethiopian Children: Etiology, Antibiotic Resistance, Risk Factors, and Clinical Outcome	doi: 10.1093/ofid/ofz029	Ethiopia	2016-2017	To determine the magnitude, etiology, and risk factors of CAP in children 5 years after introduction of pneumococcal conjugate vaccine (PCV) 10 in Ethiopia	Observational	Children	Not mentioned	Blood	0-15 years	Staphylococcus aureus, Enterococcus faecium, Escherichia coli, Klebsiella pneumoniae	NA	Not mentioned	Phenotypic & Genotypic	Standard microbiological culture & MALDI-ToF	Disc diffusion	Amoxicillin, amoxicillin/clavulanate, chloramphenicol, ciprofloxacin, gentamicin, ceftriaxone, erythromycin, cefoxitin, penicillin, trimethoprim/sulfamethoxazole, tetracycline	CLSI
Ngalani et al.	2019	Antibiotic Resistance of Enteric Bacteria in HIV-Infected Patients at the Banka Ad-Lucem Hospital, West Region of Cameroon	doi: 10.1155/2019/9381836	Cameroon	2014-2015	To define the bacterial aetiologies of enteric disorders and their association with CD4+ T-lymphocyte cell count and serum hs-CRP in HIV-seropositive patients coming for consultation at the AD-Lucem Banka Hospital.	Not mentioned	HIV patients	Not mentioned	Stool, blood, urine	0-10 years, 11-20 years, 21-30 years, 31-40 years, 41-50 years, > 50 years	Klebsiella pneumoniae, Salmonella spp., Escherichia coli, Enterobacter aerogenes, Shigella spp.	NA	Not mentioned	Phenotypic	Standard microbiological culture & API	Disc diffusion	Amikacin, imipenem, amoxicillin/clavuranic acid, ciprofloxacin, norfloxacin, cefixime, ceftriaxon, chloramphenicol.	CLSI
Ngalani et al.	2020	Immunological Profile and Bacterial Drug Resistance in Pregnant Women: A Cross Sectional Study	doi: 10.24171/j.phrp.2020.11.5.08	Cameroon	2016-2019	To investigate the immunological and bacterial profiles in pregnant women of Bafang-Cameroon.	Cross-sectional	Pregnat and non-pregnant women	Not mentioned	Urine, stool	14-54 years	Enterobacter aerogenes, Klebsiella pneumoniae, Salmonella spp., Escherichia coli	NA	Not mentioned	Phenotypic	Standard microbiological culture & API	Disc diffusion	Amikacin, imipenem, amoxicillin + clavulanic acid, ciprofloxacin, norfloxacin, ceftriaxone, erythromicin, doxycycline, vancomycin, chloramphenicol, amoxicillin, cefuroxin, gentamicin, tetracycline, nitrofurantoin, ofloxacin, sulfamethoxazole + trimethoprim.	CA-SFM
Nigussie and Amsalu	2017	Prevalence of uropathogen and their antibiotic resistance pattern among diabetic patients	doi: 10.5152/tud.2016.86155	Ethiopia	2014	To identify the etiologic agents of UTI and their antibiotic resistance pattern among diabetic patients attending diabetic clinic of Hawassa University Referral Hospital.	Cross-sectional	Diabetic patients	Not mentioned	Urine	Not mentioned	Escherichia coli, CoNS, Staphylococcus aureus, Klebsiella pneumoniae, Beta-haemolytic streptococci, Citrobacter spp., Pseudomonas aeruginosa	UTI	Not mentioned	Phenotypic	Standard microbiological culture	Disc diffusion	Ampicillin, amoxicillin-clavulanic acid, ceftriaxone, ciprofloxacin, norfloxacin, nitrofurantoin, gentamicin, oxacillin, sulfamethoxazole+trimethoprim, penicillin	CLSI
Nigussie et al.	2020	Antimicrobial susceptibility of bacteria isolated from the infected wounds of patients with lymphoedema in East Wollega, Ethiopia	doi: 10.1093/trstmh/traa143	Ethiopia	2015	To identify pathogenic bacteria involved in wound infection and assessed antimicrobial susceptibility patterns in patients with lymphoedema in Ethiopia.	Not mentioned	Patients	Not mentioned	Wound swab	19-25 years, 26-35 years, 36-45 years, 46-55 years, ≥55 years	Burkholderia cepacia groups Escherichia vulneris Leclercia adecarboxylata Proteus vulgaris Proteus penneri Proteus mirabilis Providencia alcalifaciens Pseudomonas fluorescens Pseudomonas putida Shigella groups Serratia marcescens Comamonas testosteroni Morganella morganii Acinetobacter baumannii Proteus hauseri Enterobacter spp. Citrobacter freundii Raoultella spp. Klebsiella oxytoca Klebsiella p…	Lymphoedema	Not mentioned	Phenotypic	VITEK	Disc diffusion & VITEK	Ampicillin, amikacin, ampicillin/sulbactam, aztreonam, aefazolin, cefepime, cefotaxime, ceftrixaone, ciprofloxacin, ceftazidime, ertapenem, fosfomycin, gentamicin, imipenem, meropenem, moxifloxacin, piperacillin/tazobactam, tigecycline, tobramycin, trimethoprim/sulfamethoxazole	CLSI
Nkembe et al.	2018	Streptococcus agalactiae prevalence and antimicrobial susceptibility pattern in vaginal and anorectal swabs of pregnant women at a tertiary hospital in Cameroon	doi: 10.1186/s13104-018-3589-x	Cameroon	2016-2017	To detect the rectal and vaginal colonization rates and the antibiotic susceptibility profile of the identified strains in pregnant women	Cross-sectional	Pregnant women	Not mentioned	Vaginal swab, rectal swab	18--44 years	Group B streptococci	NA	Not mentioned	Phenotypic	Standard microbiological culture	Disc diffusion	Oxacillin, amoxicillin/clavulanic acid, ampicillin, cefoxitin, cefotaxime, clindamycin, erythromycin, pristinamycin, gentamycin, vancomycin	CLSI
Nzalie et al.	2016	Bacterial Etiology and Antibiotic Resistance Profile of Community-Acquired Urinary Tract Infections in a Cameroonian City	doi: 10.1155/2016/3240268	Cameroon	2014	To determine the major bacterial etiologies of CAUTIs and their antibiotic resistance patterns in a cosmopolitan area of Cameroon for comparison with prescription practices of local physicians.	Cross-sectional	Patients	Not mentioned	Urine	15-75 years	Escherichia coli, Klebsiella pneumoniae, Proteus mirabilis, Enterobacter cloacae, Citrobacter diversus, pseudomonas aeruginosa and Staphylococcus aureus	UTI	Not mentioned	Phenotypic	Standard microbiological culture	Disc diffusion	Ampicillin, amoxicillin/clavulanic acid, nalidixic acid, Trimethoprim/sulfamethoxazole, gentamicin, ofloxacin, ciprofloxacin, levofloxacin, nitrofurantoin, ceftriaxone, fosfomycin.	CLSI
Olatunde et al.	2016	Neonatal Septicaemia in a Rural Nigerian Hospital: Aetiology, Presentation and Antibiotic Sensitivity Pattern	https://doi.org/10.9734/BJMMR/2016/22325	Nigeria	2009	To determine the aetiology, presentation and antibiotic sensitiity pattern in Neonatal Septicaemia in a Rural Nigerian Hospital	Prospective	neonates	Not mentioned	Blood	0-29 days	Staphylococcus aureus	BSI	Not mentioned	Phenotypic	Standard microbiological culture	Disc diffusion	Ampicillin, amoxycillin-clavulanic acid, cloxacillin, ciprofloxacin, ceturoxime, ceftriaxone, carbenicillin, gentamicin, Erythromycin, streptomycin	CLSI
Olowo-Okere et al.	2020	Phenotypic and genotypic characterization of clinical carbapenem-resistant Enterobacteriaceae isolates from Sokoto, northwest Nigeria	doi: 10.1016/j.nmni.2020.100727	Nigeria	2019	To investigate the presence of clinical carbapenems-resistant Enterobacteriaceae isolates in two leading hospitals in Sokoto, northwest Nigeria.	Not mentioned	patients	Not mentioned	Urine, stool, sputum, wound swab, ear swab	NA	Citrobacter freundii, Enterobacter cloacae, Escherichia coli, Klebsiella pneumoniae, Morganella morganii, Proteus mirabilis, Providencia rettgeri, and Providencia stuartii	NA	Not mentioned	Phenotypic & Genotypic	Standard microbiological culture & MALDI-ToF	Disc diffusion	Imipenem, ertapenem, ceftriaxone, cefalotine, cefepime, ciprofloxacin, amikacin, gentamicin, doxycycline, trimethoprim-sulfamethoxazole, amoxicillin/clavulanate, fosfomycin, nitrofurantoin.	EUCAST
Onanunga and selekere	2016	Virulence and antimicrobial resistance of common urinary bacteria from asymptomatic students of Niger Delta University, Amassoma, Bayelsa State, Nigeria	doi: 10.4103/0975-7406.171684	Nigeria	2012	To investigate the virulence and antimicrobial resistance patterns of common urinary bacteria in asymptomatic students of Niger Delta University, Amassoma, Bayelsa State, Nigeria	Cross-sectional	Asymptomatic students	Not mentioned	Urine	15-30 years	Klebsiella pneumoniae, Staphylococcus aureus, Escherichia coli, Pseudomonas aeruginosa	UTI	Not mentioned	Phenotypic	Standard microbiological culture	Disc diffusion	Ampicillin, tetracycline, co‑trimoxazole, ofloxacin, ciprofloxacin, chloramphenicol, gentamicin, ceftazidime, cefotaxime, nitrofurantoin, ceftazidime, cefoxitin	CLSI
Ouchar Mahamat et al.	2019	Fecal carriage of extended-spectrum β-lactamase-producing Enterobacteriaceae in hospital and community settings in Chad	doi: 10.1186/s13756-019-0626-z	Chad	2017	To determine the prevalence of ESBL-PE fecal carriage in Chad.	Not mentioned	Patients and healthy volunteers	Both	Stool	Not mentioned	Escherichia coli, Klebsiella pneumoniae, Enterobacter cloacae, Citrobacter freundii, Morganella morganii	NA	Not mentioned	Phenotypic & Genotypic	Standard microbiological culture & MALDI-ToF	Disc diffusion	Amoxicillin, amoxicillin-clavulanic acid, ticarcillin, ticarcillin-clavulanic acid, piperacillin, piperacillin-tazobactam, temocilin, cephalexin, aztreonam, cefotaxim, ceftazidim, cefepime, cefoxitin, ertapenem, imipenem, gentamicin, tobramycin, netilmicin, amikacin, trimethoprim sulfamethoxazole, nalidixic acid, ofloxacin, ciprofloxacin, levofloxacin, chloramphenicol, fosfomycin	EUCAST
Ouédraogo et al.	2016	High prevalence of extended-spectrum ß-lactamase producing enterobacteriaceae among clinical isolates in Burkina Faso	doi: 10.1186/s12879-016-1655-3	Burkina Faso	2014	To determine ESBL-PE prevalence and to characterize ESBL genes in Burkina Faso.	Not mentioned	patients	Both	urine, pus, aspirates, stool, blood, vaginal swab, CSF	≤ 28 days, > 28days-1 year, > 1-5 years, > 5-15 years, > 15-65 years, > 65 years	Escherichia coli, Klebsiella pneumonia, Enterobacter cloacae, Enterobacter aerogenes, Citrobacter koseri, Citrobacter freundi, Proteus mirabilis, Providencia stuartii, Salmonella spp., Morganella morgannii, and Leclercia adecarboxylata	NA	Not mentioned	Phenotypic & Genotypic	Standard microbiological culture & MALDI-ToF	Disc Diffusion & E-test	Amoxicillin, amoxicillinclavulanic acid, piperacillin, piperacillin-tazobactam, ticarcillin, ticarcillin-clavulanic acid, aztreonam, moxalactam, cefepime, cefotaxime, cefpirome, cefpodoxime, cefoxitin, ceftazidime, cephalotin, imipenem, amikacin, gentamicin, netilmicin and tobramycin, nalidixic acid, ciprofloxacin, levofloxacin, ofloxacin) fosfomycin, chloramphenicol, tetracycline, trimethoprim/s…	EUCAST
Ouédraogo et al.	2017	Fecal Carriage of Enterobacteriaceae Producing Extended-Spectrum Beta-Lactamases in Hospitalized Patients and Healthy Community Volunteers in Burkina Faso	doi: 10.1089/mdr.2015.0356	Burkina Faso	2014	To assess the prevalence of digestive carriage of such bacteria in the community and in the hospital	Not mentioned	Patients and healthy	Both	214 Stool samples	NA	Escherichia coli, Klebsiella pneumoniae, Enterobacter cloacae	NA	Not mentioned	Phenotypic & Genotypic	Standard microbiological culture & MALDI-ToF	Disc diffusion	Amoxicillin, amoxicillin–clavulanic acid, aztreonam, cefepime, cefotaxime, cefpirome, cefpodoxime, cefoxitin, ceftazidime, cephalothin, moxalactam, piperacillin, piperacillin–tazobactam, ticarcillin, ticarcillin–clavulanic acid, imipenem, nalidixic acid, ciprofloxacin, levofloxacin, ofloxacin, amikacin, gentamicin, netilmicin, tobramycin, fosfomycin, chloramphenicol, tetracycline, trimethoprim/su…	EUCAST
Phoba et al.	2017	Salmonella enterica serovar Typhi Producing CTX-M-15 Extended Spectrum β-Lactamase in the Democratic Republic of the Congo	doi: 10.1093/cid/cix342	The DRC	2015	To report a typhoid fever case with a Salmonella enterica serovar Typhi isolate showing extended spectrum β-lactamase (ESBL) production in the Democratic Republic of the Congo.	Not mentioned	Patient	Not mentioned	Not mentioned	6 years	Salmonella Typhi	Gastroenteritis	Not mentioned	Phenotypic & Genotypic	BacT/ALERT	Disc diffusion	Ampicillin, trimethoprim-sulfamethoxazole, aztreonam, cephalosporins, cefuroxime, cefotaxime, ceftriaxone and ceftazidime, cefixime, amoxicillin-clavulanic acid, chloramphenicol, azithromycin, gentamicin, tetracycline, piperacillin-tazobactam, meropenem, ertapenem, pefloxacin, nalidixic acid	CLSI
Quansah et al.	2019	Geographical Distribution of β-Lactam Resistance among Klebsiella spp. from Selected Health Facilities in Ghana	doi: 10.3390/tropicalmed4030117	Ghana	2017-2018	To describe the geographical distribution of extended spectrum-lactamase (ESBL), AmpC _x000C_-lactamase (AmpC), and carbapenemase production among 139 Klebsiella isolates recovered from patients at major referral health facilities in Ghana	Not mentioned	Patients	Not mentioned	Blood, sputum, urine, wound swab, vagina swab	40-73 years	Klebsiella pneumoniae, Klebsiella Oxytoca	NA	Not mentioned	Phenotypic & Genotypic	Standard microbiological culture	Disc diffusion	Ampicillin, tetracycline, Trimethoprim/sulfamethoxazole, gentamicin, cefuroxime, chloramphenicol, ceftriaxone, cefotaxime, ciprofloxacin, amikacin, meropenem, imipenem, ertapenem, cefoxitin, cefotetan	CLSI
Regasa Dadi et al.	2018	Drug resistance and plasmid profile of uropathogenic Escherichia coli among urinary tract infection patients in Addis Abeba	doi: 10.3855/jidc.9916	Ethiopia	2017	To determine drug resistance and plasmid profile of uropathogenic Escherichia coli among urinary tract infection patients in Addis Abeba	Not mentioned	Patients	Not mentioned	Not mentioned	< 18 years, 18-25 years, 26-45 years, 46-65 years, > 65 years	Escherichia coli	UTI	Not mentioned	Phenotypic & Genotypic	Standard microbiological culture	Disc diffusion	Trimethoprim-sulfamethoxazole, ampicillin, nalidixic acid, amoxicillin-clavulanate, ceftazidime, cefotaxime, ceftriaxone, gentamycin, ciprofloxacin, tetracycline, amikacin, norfloxacin, nitrofurantoin, meropenem, imipenem, chloramphenicol	CLSI
Reta et al.	2017	Nasal colonization and antimicrobial susceptibility pattern of Staphylococcus aureus among pre-school children in Ethiopia	doi: 10.1186/s13104-017-3079-6	Ethiopia	2015	To determine etiology, antinbiotic resistance, risk factors and clinical outcome in Bacteremic Community-Acquired Pneumonia in Ethiopian Children	Cross-sectional	clinical bacteria isolates	Not mentioned	nasal swabs	≤4->4 years	Staphyloccocus aureus	NA	Not mentioned	Phenotypic	Standard microbiological culture	Disc diffusion	Ceftriaxone, Chloramphenicol, Clindamycin, Erythromycin, Gentamicin, Penicillin G, Doxycycline, Tetracycline, Kanamycin, Amoxicillin–Clavulanic acid, Cefoxitin, Ampicillin, oxacillin.	CLSI
Seid et al.	2020	Does Trimethoprim/sulfamethoxazole prophylaxis in HIV patients increase the drug resistance of pneumococci? A comparative cross-sectional study in southern Ethiopia	doi: 10.1371/journal.pone.0243054	Ethiopia	2018	To investigate the effect of Trimethoprim/sulfamethoxazole prophylaxis on nasopharyngeal colonization rate and antimicrobial resistance using Streptococci pneumoniae (pneumococcus) as an indicator organism among HIV patients in Arba Minch, Ethiopia.	Cross-sectional	HIV patients	Not mentioned	Nasopharyngeal sample	16-67 years	Streptococcus pneumoniae	NA	Not mentioned	Phenotypic	Standard microbiological culture	Disc diffusion	Oxacillin, chloramphenicol, erythromycin, tetracycline, Trimethoprim/sulfamethoxazole, levofloxacin, vancomycin.	CLSI
Shobo	2016	Antibiotic resistance profiles of Campylobacter species in the South Africa private health care sector	doi: 10.3855/jidc.8165	South Africa	2013-2014	To investigate the prevalence of resistance to first-line antibiotics used to treat campylobacterioses in clinical Campylobacter isolates from a private pathology laboratory.	Not mentioned	Not mentioned	Both	Stool	1 month-70 years	Campylobacter jejuni, Campylobacter coli	Diarrhea	NA	Phenotypic & Genotypic	Standard microbiological culture	Broth microdilution	Erythromycin, azithromycin, ciprofloxacin, gatifloxacin, tetracycline, ciprofloxacin	CLSI & EUCAST
Shobowale et al.	2017	Neonatal sepsis in a nigerian private tertiary hospital: bacterial isolates, risk factors, and antibiotic susceptibility patterns	doi: 10.4103/aam.aam_34_16	Nigeria	2014-2015	To determine the prevalence of neonatal sepsis and the pathogens responsible for sepsis as well as risk factors and outcome at the Babcock University Teaching Hospital.	Retrospective	neonates	Not mentioned	Blood	NA	CoNS, Staphylococcus aureus, Klebsiella pneumoniae, Pseudomonas aeruginosa, Escherichia coli, Proteus mirabilis and Acinetobacter baumannii	BSI	Not mentioned	Phenotypic & Genotypic	BACTEC & API	Disc diffusion	Ampicillin, oxacillin, amoxicillin-clavulanic acid, cefoxitin, cefotaxime, ceftriaxone, ceftazidime, imipenem, vancomycin, genticin, amikacin, erythromycin, ciprofloxacin.	CLSI
Signing et al.	2020	Antibiotic Resistance Profile of Uropathogenic Bacteria in Diabetic Patients at the Bafoussam Regional Hospital, West Cameroon Region	doi: 10.7759/cureus.9345	Cameroon	2018-2019	To look into the antibiotic sensitivity profile of uropathogenic bacteria among diabetic individuals in the Diabetology Unit of the Bafoussam Regional Hospital, West Cameroon.	Cross-sectional	Study participants	Not mentioned	Urine	Not mentioned	Escherichia coli, Klebsiella pneumoniae, Staphylococcus aureus, Aeromonas hydrophila, Enterobacter cloacae, Proteus mirabilis, Klebsiella oxytoca, Serratia marcescens, Serratia odorifera, Serratia liquefaciens, Proteus penneri, Escherichia fergusonii, Citrobacter freundii, Aeromonas hydrophila, Staphylococcus and epidermidis	Diabetes	Not mentioned	Phenotypic	Standard microbiological culture & API	Disc diffusion	Sparfloxacin, imipenem, levofloxacin, ceftazidime, amikacin, cefotaxime, cefixime, netilmicin, ciprofloxacin, ceftriaxone, gentamicin, chloramphenicol, amoxicillin and clavulanic acid, amoxicillin, tobramycin, ampicillin, and cefepime, oxacillin, streptomycin, vancomycin, doxycycline, penicillin, minocycline	CA-SFM
Simo Tchuinte et al.	2019	Phenotypic and molecular characterisations of carbapenem-resistant Acinetobacter baumannii strains isolated in Madagascar	doi: 10.1186/s13756-019-0491-9	Madagascar	2008-2016	To perform a deep phenotypic and genotypic analysis of 15 clinical carbapenem-resistant Acinetobacter baumannii (CRAb) strains isolated in Madagascar between 2008 and 2016 from diverse sources.	Not mentioned	Patients	Not mentioned	Wound, rectal swab, bronchoalveolar lavage fluid, urine, pleural swab, urethral pus, superficial pus, blood	Not mentioned	Acinetobacter baumannii	NA	Not mentioned	Phenotypic & Genotypic	Standard microbiological culture, API & MALDI-ToF	Disc Diffusion & E-test	Ticarcillin, ticarcillin/clavulanic acid, piperacillin, piperacillin/tazobactam, ceftazidime, cefotaxime, cefepime, meropenem, nalidixic acid, levofloxacin, ciprofloxacin, gentamicin, tobramycin, amikacin, trimethoprim/ sulfamethoxazole, imipenem.	CA-SFM
Sorsa et al.	2018	Blood culture result profile and antimicrobial resistance pattern: a report from neonatal intensive care unit (NICU), Asella teaching and referral hospital, Asella, south East Ethiopia	doi: 10.1186/s13756-019-0486-6	Ethiopia	2016-2017	To evaluate patterns of bacterial isolates and local antimicrobial susceptibility patterns in neonatal sepsis.	Observational	Neonates	Not mentioned	Blood	Not mentioned	CoNS, Escherichia coli, Staphylococcus aureus, Klebsiella spp., Enterobacter spp., Enterococcus spp., Citrobacter spp	BSI	Not mentioned	Phenotypic	Standard microbiological culture	Disc diffusion	Ampicillin, Cloxacillin, Gentamicin, Amikacin, Chloramphenicol, Ceftriaxone, Ciprofloxacin, Vancomycin, Clindamycin, Erythromycin.	CLSI
Tack et al.	2020	Non-typhoidal Salmonella bloodstream infections in Kisantu, DR Congo: Emergence of O5-negative Salmonella Typhimurium and extensive drug resistance	doi: 10.1371/journal.pntd.0008121	The DRC	2015-2017	To assess its longitudinal evolution as cause of BSI, its serotype distribution and its antibiotic resistance pattern in Kisantu, DR Congo.	Not mentioned	Patients	Not mentioned	Blood	Not mentioned	Salmonella Typhimurium, Salmonella Enteritidis, non-typhoidal Salmonella, Klebsiella spp., Escherichia coli, Enterobacter spp., Staphylococcus aureus	BSI	Not mentioned	Phenotypic	BACT/ALERT	Disc diffusion & E-test	Ampicillin, trimethoprim-sulfamethoxazole, chloramphenicol, ceftriaxone, ciprofloxacin azithromycin, nalidixic acid, pefloxacin.	CLSI
Taitt et al	2017	Antimicrobial resistance of Klebsiella pneumoniae stool isolates circulating in Kenya	doi: 10.1371/journal.pone.0178880	Kenya	2010-2014	To determine the genetic and phenotypic antimicrobial resistance (AMR) profiles of commensal Klebsiella spp. circulating in Kenya by testing human stool isolates of 87 Klebsiella pneumoniae and three K. oxytoca collected at eight locations	Not mentioned	Patients	Not mentioned	Stool, rectal swab	4-54 years	Klebsiella spp.	Diarrhea	Not mentioned	Phenotypic & Genotypic	Standard microbiological culture & MALDI-ToF	Disc diffusion	Amoxicillin/clavulanate, ampicillin/sulbactam, aztreonam, cefepime, ceftazidime, cefotaxime, imipenem, meropenem, amikacin, gentamicin, tobramycin, tetracycline, ciprofloxacin, levofloxacin, trimethoprim/sulfamethoxazole	CLSI
Taye et al.	2018	Bacterial profile, antibiotic susceptibility pattern and associated factors among pregnant women with Urinary Tract Infection in Goba and Sinana Woredas, Bale Zone, Southeast Ethiopia	doi: 10.1186/s13104-018-3910-8	Ethiopia	2014	To determine the bacterial profile, antibiotic susceptibility pattern and associated factors of UTI among pregnant women in Goba and Sinana Woredas, Bale Zone, Southeast Ethiopia.	Not mentioned	169 Pregnant women	Not mentioned	Urine	18-27 years	Escherichia coli, Klebsiella pneumoniae, Serratia marcescens, Campylobacter freundii, Morganella morganii, Pseudomonas aeruginosa, Salmonella Enteritidis, Klebsiella Oxytoca	UTI	Not mentioned	phenotypic	Standard microbiological culture	Disc diffusion	Ampicillin, amoxicillin/clavulanic acid, ceftazidime, cefotaxime, doxycycline, gentamycin, nitrofurantoin, norfloxacin, tetracycline	CLSI
Tayimetha et al.	2018	Antimicrobial Susceptibility of Neisseria gonorrhoeae Isolates in Yaoundé, Cameroon From 2009 to 2014	doi: 10.1097/OLQ.0000000000000915	Cameroon	2009-2019	To investigate the antimicrobial resistance in gonococci 2009 to 2014 in Yaoundé, Cameroon, and recommend revisions of the Cameroonian treatment guideline.	Not mentioned	Patients	Not mentioned	Urethral swab, vaginal swab, cervical swab, urethral discharge, vaginal discharge	Not mentioned	Neisseria gonorrhoeae	Gonorrhea	Not mentioned	Phenotypic	Standard microbiological culture	Disc diffusion	Ceftriaxone, azithromycin, spectinomycin, nalidixic acid, benzylpenicillin, tetracycline, chloramphenicol	CLSI
Tchiakpe et al.	2017	Bacterial Distribution and Antibiotic Susceptibility Pattern of group B Streptococcus β hemolytic (GBS) in Vaginal Infections at Cotonou in Benin	DOI:10.12691/ajidm-5-3-3	Benin	2004-2015	To describe the bacterial profil and resistance of GBS to antibiotics. Retrospective study included 640 women at Cotonou suspected of vaginal infections or vaginal discharge during 1st January 2004 to 31st December 2015	Retrospective	Women	Not mentioned	Vaginal discharge	2-60 years	Group B Streptococcus, Beta haemolytic Streptococcus, Staphylococcus aureus, Staphylococcus dore, Escherichia coli, Staphylococcus spp., Staphylococcus citrin, Klebsiella pneumoniae, Neisseria gonorrhoea, Pseudomonas spp., Vibrio mobiluncus	UTI	Not mentioned	Phenotypic	Standard microbiological culture	Disc diffusion	Ampicillin, amoxicillin, amoxicillin-clavulanic acid, methicillin, carbenicillin, oxacillin, cephalotin, cefoxitin, cefuroxim, cefotaxim, ceftriaxon, netilmicin, gentamycin, tetracycline, minocycline, erythromycin, lincomycin, spiramycin, chloramphenicol, thiamphenicol, ciprofloxacin, pefloxacin, ofloxacin, trimethoprim-sulfamethoxazole, nitrofurantoin	CA-SFM
Tefera et al.	2020	Carriage rate of Neisseria meningitidis, antibiotic susceptibility pattern and associated risk factors among primary school children in Gondar town, Northwest Ethiopia	doi: 10.1186/s12879-020-05080-w	Ethiopia	2019	To assess oropharyngeal carriage rate of N. meningitidis, antibiotic susceptibility pattern and associated risk factors among primary school children in Gondar town, Northwest Ethiopia.	Cross-sectional	School children	Not mentioned	Oropharyngeal swabs	7-18 years	Neisseria meningitidis	NA	Not mentioned	Phenotypic	Standard microbiological culture	Disc diffusion	Cefotaxime, minocycline, meropenem, azithromycin, ciprofloxacin, trimethoprim-sulfamethoxazole, chloramphenicol, rifampin	CLSI
Teklu et al.	2019	Extended-spectrum beta-lactamase production and multi-drug resistance among Enterobacteriaceae isolated in Addis Ababa, Ethiopia	doi: 10.1186/s13756-019-0488-4	Ethiopia	2017	To determine the prevalence of ESBL-producing and multi-drug resistance (MDR) Enterobacteriaceae (ESBLs-E) from different clinical specimens in Addis Ababa, Ethiopia	Cross-sectional	Enterobacteriacea	Not mentioned	Urine, blood, pus, body fluid, sputum, ear discharge, eye discharge, CSF		Escherichia coli, Klebsiella pneumoniae, Enterobacter cloacae, Citrobacter spp., Klebsiella Oxytoca, Klebsiella ozanae,	NA	Not mentioned	Phenotypic	Standard microbiological culture	Disc diffusion	Amoxicillin-clavulanic acid, cefotaxime, ceftazidime, cefepime, Cefoxitin, meropenem, gentamicin, amikacin, ciprofloxacin, norfloxacin, Trimethoprim/sulfamethoxazole	CLSI & EUCAST
Teweldemedhin et al.	2017	Ocular bacterial infections at quiha ophthalmic hospital,Northern Ethiopia: an evaluation according to the risk factors and the antimicrobial susceptibility of bacterial isolates	doi: 10.1186/s12879-017-2304-1	Ethiopia	2015	To determine the occurrence of bacteria in ocular infections, their antimicrobial susceptibility patterns, and risk factors in bacterial ocular infection.	Cross-sectional	Individuals	Not mentioned	Not mentioned	15-61 years	Staphylococcus aureus, CoNS, Streptococcus pyogenes, Streptococcus pneumoniae, Viridans Streptococci, Enterococcus spp., Neisseria gonorrhoea, Haemophilus influenza, Pseudomonas aeruginosa, Klebsiella pneumoniae, Klebsiella spp., Escherichia coli, Enterobacter spp., Citrobacter freundii, Serratia marcescens, Plesiomonas Shigelloides, Proteus spp., Acinetobacter spp.	Ocular infection	Not mentioned	Phenotypic	Standard microbiological culture	Disc diffusion	Trimethoprim-sulfamethoxazole, erythromycin, clarithromycin, chloramphenicol, clindamycin, tetracycline, doxycycline, amikacin, gentamicin, ciprofloxacin, ceftriaxone, cefoxitin.	CLSI
Toy et al.	2019	Multicountry Distribution and Characterization of Extended-spectrum β-Lactamase-associated Gram-negative Bacteria From Bloodstream Infections in Sub-Saharan Africa	doi: 10.1093/cid/ciz450	Sub-Saharan African countries	2010-2013	To measure the prevalence of extended-spectrum β-lactamase (ESBL) producing Gram-negative bacteria in bloodstream infections from 12 sentinel sites in sub-Saharan Africa.	Not mentioned	Children and adults	Both	Blood	Not mentioned	Klebsiella spp., Escherichia coli, Acinetobacter spp., Non-typhoidal Salmonella, Serratia spp., Proteus mirabilis, Burkholderia spp., Pseudomonas spp.	NA	Not mentioned	Phenotypic & Genotypic	BACTEC, BACT/ALERT & API	Disc diffusion	Ampicllin, ampicillin-clavulanic acid, apicillin-sulbactam, chloramphenicol, gentamicin, amikacin, ciprofloxacin, nalidixic acid, levofloxacin, cefazolin, cefepime, ceftriaxone, ceftazidime, ertapenem, imipenem, nitrofurantoin, piperacillin-tazobactam.	CLSI
Tuem et al.	2019	Antimicrobial resistance patterns of uropathogens isolated between 2012 and 2017 from a tertiary hospital in Northern Ethiopia	doi: 10.1016/j.jgar.2019.01.022	Ethiopia	2012-2017	To assess the antimicrobial resistance patterns of bacteria isolated from urine samples over 6 years in Ayder Comprehensive Specialized Hospital (ACSH), in Mekelle, Northern Ethiopia.	Not mentioned	Patients	Not mentioned	Urine	1-87 years	Klebsiella Pneumoniae, Pseudomonas aeruginosa, Escherichia coli, Acinetobacter spp., Klebsiella Oxytoca, Staphylococcus aureus, Enterococcus spp., Citrobacter spp., Streptococcus spp.	UTI	Not mentioned	Phenotypic	Standard microbiological culture	Disc diffusion	Tetracycline, nitrofurantoin, chloramphenicol, gentamicin, ciprofloxacin, doxycycline, trimethoprim/sulfamethoxazole, imipenem, ceftriaxone, ceftazidime, cefepime, meropenem, ampicillin, amoxicillin/clavulanic acid, norfloxacin, penicillin G	CLSI
Wada et al.	2019	Nasopharyngeal carriage of Streptococcus pneumoniae and antimicrobial susceptibility pattern among school children in South Ethiopia: post-vaccination era	doi: 10.1186/s13104-019-4330-0	Ethiopia	2016	To investigate nasopharyngeal carriage rate and antibiotic susceptibility patterns of Streptococcus pneumoniae among school children.	Cross-sectional	Samples	Not mentioned	NA	3-13 years	Streptococcus pneumoniae	NA	Not mentioned	Phenotypic	Standard microbiological culture	Disc diffusion	Oxacillin, tetracycline, Trimethoprim/sulfamethoxazole, oxacillin, chlroramphenicol, erythromycin,	CLSI
Woldemariam et al.	2019	Common uropathogens and their antibiotic susceptibility pattern among diabetic patients	doi: 10.1186/s12879-018-3669-5	Ethiopia	2015	To determine common uropathogens and antibiotic susceptibility patterns with associated risk factors among adult diabetic patients attending at St. Paul Specialized Hospital Millennium Medical College, Addis Ababa, Ethiopia.	Cross-sectional	Diabetic patients	Not mentioned	Urine	>18 years	Escherichia coli, CoNS, Enterococcus spp., Staphylococcus aureus, Klebsiella pneumoniae, Proteus mirabilis, Enterobacter spp., Citrobacter spp.	UTI	Not mentioned	Phenotypic	Standard microbiological culture	Disc diffusion	Ampicillin, Amoxicillin- Clavulanic acid, Ceftazidime, Ceftriaxone, Gentamicin, Nitrofurantoin, Cefotaxime, Trimethoprim Sulphamethoxazole, Ciprofloxacin, Tobramycin, Amikacin, Penicillin, Vancomycin.	CLSI
Yilema et al.	2017	Isolation of enterococci, their antimicrobial susceptibility patterns and associated factors among patients attending at the university of gondar teaching hospital	doi: 10.1186/s12879-017-2363-3	Ethiopia	2014	To determine antimicrobial susceptibility patterns and associated factors among patients attending at the University of Gondar Teaching Hospital	Cross-sectional	patients	Both	Urine, Blood, Wound, swab, ear discharge, abdominal abscess	< 5 years, 5-14 years, 15-30 years, 31-50 years and > 50 years	Klebsiela pneumoniae, Escherichia coli, Klebsiella Oxytoca, Morganella morganii, Enterobacter cloacae, Citrobacter spp., Salmonella spp., Proteus mirabilis	BSI	Not mentioned	Phenotypic	Standard microbiological culture	Disc diffusion	Ampicillin, penicillin, vancomycin, erythromycin, chloramphenicol, doxycycline, amoxicillin/clavulanic acid, ciprofloxacin, tetracycline.	CLSI
Zeynudin et al.	2018	Prevalence and antibiotic susceptibility pattern of CTX-M type extended-spectrum β-lactamases among clinical isolates of gram-negative bacilli in Jimma, Ethiopia	doi: 10.1186/s12879-018-3436-7	Ethiopia	2014	To determine the frequency and distribution of the blaCTX-M genes and the susceptibility patterns in ESBL producing clinical isolates of Gram-negative bacilli in Jimma University Specialized Hospital (JUSH), southwest Ethiopia.	Not mentioned	Patients	Both	Wound swab, urine, biopsy, sputum	Not mentioned	Klebsiella pneumoniae, Klebsiella oxytoca, Enterobacter cloacae, Escherichia coli, Providencia stuartii, Proteus mirabilis, Morganella morganii, Escherichia hermanii, Acinetobacter baumanii, Acinetobacter pittii, Acinetobacter haemolyticus, Pseudomonas aeruginosa, Alcaligenes faecalis, Stenotrophomonas maltophilia and Bordetella bronchiseptica	NA	Not mentioned	Phenotypic & Genotypic	Standard microbiological culture & MALDI-ToF	VITEK	Piperacillin, piperacillin-tazobactam, cefotaxime, ceftazidime, cefepime, aztreonam, imipenem, meropenem, amikacin, gentamicin, ciprofloxacin, tobramycin, moxifloxacin, fosfomycin, tigecycline, colistin trimethoprim/ sulfamethoxazole	EUCAST

## Sheet: Molecular based
First author	Publication year	Title	DOI/PMID/Link	WHO African country	Study/data collection period	Study objective	design	Study subjects	inpatient/outpatient	Type of sample	Age group	Reported bacteria	Infection or syndrome	Source of infection: Hospital/community acquired	Investigation method: phenotypic/genotypic	Bacterial identification method	AST method	Tested antibiotics	AST guidelines
Abdel-Rahim et al.	2019	Patterns of Fluoroquinolone Resistance in Enterobacteriaceae Isolated from the Assiut University Hospitals, Egypt: A Comparative Study	doi: 10.1089/mdr.2018.0249	Egypt	2014-2015	To compare the patterns of genetic mechanisms that confer FQR for Escherichia coli and Klebsiella pneumoniae isolated from the Assiut University Hospitals in Egypt	Not mentioned	patients	Not mentioned	Not mentioned	not mentioned	Escherichia coli, Klebsiella pneumoniae	NA	Not mentioned	Genotypic	API	Disc diffusion, both microdilution & MIC	ampicillin , amoxicillin/clavulanic acid , pipracillin , cefpodoxime, cefotriaxone , cefoperazone , imipenem, ciprofloxacin , levofloxacin, gentamicin, amikacin, chloramphenicol, tetracycline, trimethoprim/ sulfamethoxazole	CLSI
Abderrahim et al.	2017	First Case of NDM-1-Producing Klebsiella pneumoniae in Annaba University Hospital, Algeria	doi: 10.1089/mdr.2016.0213	Algeria	2014	To characterize two carbapenem-resistant Klebsiella pneumoniae isolates recovered from urine samples in a patient hospitalized at Annaba University hospital (Algeria) in 2014	case report	Patients	Inpatient	urine	32 year old	Klebsiella pneumoniae	UTI	Not mentioned	Genotypic	VITEK	Disc diffusion & E-test	ampicillin, amoxicillin–clavulanic acid, ticarcillin, ticarcillin–clavulanic acid, piperacillin, piperacillin–tazobactam, cefalexin, cefixime, cefotaxime, ceftazidime, cefepime, cefoxitin, aztreonam, amikacin, netilmicin, gentamicin, tobramycin, nalidixic acid, ofloxacin, ciprofloxacin, Trimethoprim/sulfamethoxazole, tetracycline, chloramphenicol, tigecycline, fosfomycin.	CLSI
Acheampong et al.	2019	Chromosomal and plasmid-mediated fluoroquinolone resistance in human Salmonella enterica infection in Ghana	doi: 10.1186/s12879-019-4522-1	Ghana	2016-2018	To identify chromosomal mutations and plasmid-mediated resistance as possible mechanisms of fluoroquinolone resistance from clinical isolates in Ghana	Retrospective	Biobanked clinical isolates	not mentioned	blood, stool, oropharynx	not mentioned	Salmonella Typhi and non-typhoidal Salmonella	NA	Not mentioned	Genotypic	Standard microbiological culture	Disc diffusion	ampicillin, amoxiclav (amoxicillin & clavulanic acid), ceftriaxone, trimethoprim/sulfamethoxazole, ciprofloxacin, gentamicin, tetracycline, chloramphenicol, ceftazidime, cefotaxime, nalidixic acid.	CLSI
Agyepong et al.	2019	Genomic characterization of multidrug-resistant ESBL-producing Klebsiella pneumoniae isolated from a Ghanaian teaching hospital	doi: 10.1016/j.ijid.2019.05.025	Ghana	2015	To study the clonal lineages, antibiotic resistome and plasmid replicon types in multidrug-resistant Klebsiella pneumoniae isolates from a teaching hospital in Ghana.	Not mentioned	Clinical isolates	Both	urine	10< to 60≤	Klebsiella pneumoniae	UTI & BSI	Not mentioned	Genotypic	VITEK & MALDI-ToF	Disc diffusion	Amoxicillin-Clavulanate, Piperacillin Tazobactam, Cefuroxime, Cefoxitin Cefotaxime, Ceftazidime, Cefepime,Ertapenem, Imipenem, Meropenem, Amikacin, Gentamicin, Ciprofloxacin, Tetracycline, Nitrofurantoin, Colistin, Trimethoprim-sulfamethoxazole	EUCAST
Akullian et al.	2018	Multi-drug resistant non-typhoidal Salmonella associated with invasive disease in western Kenya	doi: 10.1371/journal.pntd.0006156	Kenya	2007-2014	To determine specific host and pathogen risk factors associated with blood stream infection from non-typhoidal Salmonella in rural Kenya	surveillance	Patients	Not mentioned	blood, stool	all ages	Salmonella Typhimurium, Salmonella Enteritidis, Salmonella Virchow, Salmonella Heidelberg and Salmonella Newport	NTS infection	Not mentioned	Genotypic	BACTEC & API	Disc diffusion & MIC	Ampicillin, Chloramphenicol, Trimethoprim-Sulfamethoxazole	CLSI
Al-Emran et al.	2016	A Multicountry Molecular Analysis of Salmonella enterica Serovar Typhi With Reduced Susceptibility to Ciprofloxacin in Sub-Saharan Africa	doi: 10.1093/cid/civ788	Sub-Sahara African countries	2011-2013	To measure the ciprofloxacin susceptibility of S. Typhi isolated from patients with febrile illness in SSA	Surveillance	patients	Both	blood	4–27 years	Salmonella Typhi, Salmonella Paratyphi, Non-typhoidal Salmonella	BSI	Not mentioned	Genotypic	BACTEC & API	Disc diffusion & MIC	ampicillin, chloramphenicol, SXT, ciprofloxacin, ceftriaxone	CLSI
Al-Emran et al.	2016	Detection of a Novel gyrB Mutation Associated With Fluoroquinolone-Nonsusceptible Salmonella enterica serovar Typhimurium Isolated From a Bloodstream Infection in Ghana	doi: 10.1093/cid/civ790	Ghana	2010	Not mentioned	case report	patient	Not mentioned	blood	17 months	Salmonella Typhimurium	BSI	Not mentioned	Genotypic	BACTEC, API, Salmonella Latex Test	Disc diffusion & MIC	ampicillin, chloramphenicol, and Trimethoprim/Sulfamethoxazole, susceptible to ciprofloxacin ceftriaxone, Norfloxacin	CLSI
Aladarose et al.	2019	Incidence of Virulence Determinants Among Enterococcal Clinical Isolates in Egypt and Its Association with Biofilm Formation	doi: 10.1089/mdr.2018.0320	Egypt	2016	To explore the prevalence and characteristics of enterococcal clinical isolates collected from Mansoura University Hospitals, Egypt and assess their ability to form biofilm, and the correlation with virulence determinants and antimicrobial resistance	Not mentioned	Clinical isolates	Not mentioned	Uerine, stool, blood, wound	not mentioned	Enterococcal faecalis, Enterococcal faecium	NA	Not mentioned	Genotypic	Standard microbiological culture	Disc diffusion & MIC	ampicillin, ampicillin/sulbactam, vancomycin, clindamycin, azithromycin, doxycycline, linezolid	CLSI
Aldrich et al.	2019	Emergence of phylogenetically diverse and fluoroquinolone resistant Salmonella Enteritidis as a cause of invasive nontyphoidal Salmonella disease in Ghana	doi: 10.1371/journal.pntd.0007485	Ghana	2007-2015	To perform whole genome sequencing of iNTS disease-associated S. Enteritidis isolates in order to understand whether DCS was associated with African or global clades of S. Enteritidis	Surveillance	Patients	Both	Stool	≥30 days and ≤15 years	Salmonella Enteritidis	NTS infection	Not mentioned	Genotypic	BACTEC & API	Disc diffusion & MIC	Not mentioned	EUCAST
Bachir et al.	2018	Molecular detection of mutations involved in Helicobacter pylori antibiotic resistance in Algeria	doi: 10.1093/jac/dky167	Algeria	2014-2016	The aimof this study was to evaluate the primary resistance of Helicobacter pylori to clarithromycin, ciprofloxacin, tetracycline and rifampicin and to determine the molecular mechanisms involved in the resistance	Prospective	Gastric biopsies	Not mentioned	NA	Not mentioned	Helicobacter Pylori	Gastroenteritis	Not mentioned	Genotypic	Standard microbiological culture	E-test	clarithromycin, ciprofloxacin, tetracycline, rifampicin	EUCAST
Bariz et al.	2019	Multidrug resistance of the extended-spectrum beta-lactamase-producing Klebsiella pneumoniae isolated in Tizi-Ouzou (Algeria)	PMID: 32133973	Algeria	2013-2014	To investigate the phenotypic and genotypic characteristics of clinical isolates of ESBL-producing Klebsiella pneumoniae, at University Hospital of Tizi-Ouzou	Not mentioned	Biological samples	Not mentioned	NA	Not mentioned	Klebsiella pneumoniae	NA	Not mentioned	Genotypic	Standard microbiological culture, API & MALDI-ToF	Disc diffusion & MIC	Ampicillin, Cefoxitin, Amoxicillin/Clavulanic acid, Cefepime, Piperacillin/Tazobactam, Cefuroxime, Ceftriaxone, Ceftazidime, Cefotaxime, Ertapenem, Meropenem, Imipenem, Aztreonam, Gentamicin , Amikacin, Ciprofloxacin, Minocycline, Tigecycline, Trimethoprim/Sulfamethoxazole, Fosfomycin.	CLSI & EUCAST
Bendary et al.	2016	Characterization of Methicillin Resistant Staphylococcus aureus isolated from human and animal samples in Egypt	PMID: 26950458	Egypt	2013	To show phenotypic and genotypic diversity of human and animal MRSA isolates	Not mentioned	Clinical samples	not mentioned	NA	not mentioned	Staphylococcus aureus	NA	Not mentioned	Genotypic	Standard microbiological culture & API	Disc diffusion & MIC	Oxacillin, Vancomycin, Ceftriaxone, Sulfamethoxazole/ Trimethoprim, Gentamicin, Erythromycin, Clindamycin, Ciprofloxacin	CLSI
Berrazeg et al.	2016	First Detected Human Case in Algeria of mcr-1 Plasmid-Mediated Colistin Resistance in a 2011 Escherichia coli Isolate	doi: 10.1128/AAC.01117-16	Algeria	2009-2011	To investigate the presence of mcr-1 gene in colistin resistant isolates from humans.	Retrospective	Polytrauma patient	Not mentioned	NA	18 year	Escherichia coli	Polytrauma	Not mentioned	Genotypic	Standard microbiological culture	Disc diffusion & MIC	Amoxicillin, Amoxicillin-clavulanate, Ticarcillin-clavulanate, cefotaxime, ceftriaxone, cefepime, Aztreonam, Imipenem, Ertapenem, Gentamicin, Amikacin, Ciprofloxacin, Trimethoprim/sulfamethoxazole, Rifampicin, Fosfomycin, colistin	CLSI
Bojang et al.	2019	Genomic investigation of Staphylococcus aureus recovered from Gambian women and newborns following an oral dose of intra-partum azithromycin	doi: 10.1093/jac/dkz341	Gambia	2014-2015	To assess the prevalence of bacterial carriage and azithromycin resistance 12 months after treatment among study infants	cross-sectional	Children	Not mentioned	NA	12 months	Streptococcus pneumoniae and Staphylococcus aureus	NA	Not mentioned	Genotypic	Standard microbiological culture	Disc diffusion & VITEK	Azithromycin, chloramphenicol, clindamycin, erythromycin, trimethoprim-sulfamethoxazole, oxacillin, cefoxitin.	CLSI
Dembélé et al.	2020	Extended spectrum beta-lactamase and fluoroquinolone resistance genes among Escherichia coli and Salmonella isolates from children with diarrhea, Burkina Faso	doi: 10.1186/s12887-020-02342-z	Burkina Faso	2018-2019	To determine the prevalence and distribution of the resistant genes coding for broad spectrum beta-lactamases and quinolones in rural Burkina Faso.	Not mentioned	Children with Diarrhoea	Not mentioned	stool	Not mentioned	Escherichia coli and Salmonella Typhimurium, Salmonella Virchow, Salmonella Duisburg, Salmonella Poona, Salmonella Ouakam and Salmonella Hvittingfoss	Diarrhea	Not mentioned	Genotypic	Standard microbiological culture	Disc diffusion	Amoxicillin-clavulanic acid, amoxicillin, piperacillin, piperacillin-taxobactam, ceftriaxone, cefixime, cefotaxime, cefepime, Aztreonam, imipenem, nalidixic acid, ciprofloxacin, tetracycline, chloramphenicol, trimethoprim-sulfamethoxazole, colistin sulfate, gentamycin, netilmicin, tobramycin	EUCAST
Eibach et al.	2016	Molecular Epidemiology and Antibiotic Susceptibility of Vibrio cholerae Associated with a Large Cholera Outbreak in Ghana in 2014	doi: 10.1371/journal.pntd.0004751	Ghana	2011-2014	To describe the 2014 cholera epidemic in Ghana and uses molecular subtyping techniques to detect responsible newly emerging or multi-clonal strains, which are then compared to strains that circulated during the 2011 and 2012 epidemics	Not mentioned	Patients	Not mentioned	stool samples	≥5 years	Vibrio cholerae	Cholera	NA	Genotypic	Standard microbiological culture	Disc diffusion	Ampicillin, ciprofloxacin, chloramphenicol, gentamycin, nalidixic acid, trimethoprim/sulfamethoxazole, tetracycline	CLSI & EUCAST
Eibach et al.	2016	The emergence of reduced ciprofloxacin susceptibility in Salmonella enterica causing bloodstream infections in rural Ghana	doi: 10.1093/cid/civ757	Ghana	2007-2012	To assess susceptibility against ciprofloxacin in Salmonella causing invasive bloodstream infections among children in rural Ghana.	Not mentioned	Patients	not mentioned	Blood cultures	<15 years	Salmonella Typhi, Salmonella Typhimurium, Salmonellam Dublin and Salmonella Enteritidis	BSI	Not mentioned	Genotypic	BACTEC & API	Disc diffusion & E-test	Ampicillin, amoxicillin/clavulanic acid, chloramphenicol, trimethoprim/sulfamethoxazole, ciprofloxacin, and ceftriaxone	CLSI
Eibach et al.	2016	Extended spectrum beta-lactamase producing Enterobacteriaceae causing bloodstream infections in rural Ghana, 2007-2012	doi: 10.1016/j.ijmm.2016.05.006	Ghana	2007-2012	To explore the frequency and genotype distribution of ESBL produ	Not mentioned	Neonates	not mentioned	Blood cultures	0-7 days, 8-28 days, 29-365 days, 1-4 years, 5-14 years, 15-59 years, 15-59 years and ≥60 years	Non-typhoidal Salmonella, Salmonella Typhi, Escherichia coli, Klebsiella pneumoniae, Enterobacter cloacae, Proteus mirabilis and Leclercia adecarboxylata	BSI	Not mentioned	Genotypic	Standard microbiological culture	VITEK	Cefotaxime, ceftazidime, ciprofloxacin, Trimethoprim/sulfamethoxazole, gentamycin	EUCAST
El-Badawy et al.	2017	Iodometric and Molecular Detection of ESBL Production Among Clinical Isolates of Escherichia coli Fingerprinted by ERIC-PCR: The First Egyptian Report Declares the Emergence of Escherichia coli O25b-ST131clone Harboring blaGES	doi: 10.1089/mdr.2016.0181	Egypt	2012-2013	To evaluate iodometric overlay method in detection of ESBL production.	Not mentioned	patients	Not mentioned	ascitic fluid, blood, throat swab, endotracheal tube, sputum, urinary catheter, urine, wound, pus and cerebrospinal fluid samples	7 months to 85 years	Escherichia coli	NA	Not mentioned	Genotypic	Standard microbiological culture & API	Disc diffusion	Ampicillin, ampicillin/sulbactam, amoxicillin, amoxicillin/clavulanic acid, cefazolin, cephradine, cefuroxime, ceftazidime, cefoperazone, cefoperazone/sulbactam, ceftriaxone, cefepime, aztreonam, imipenem, meropenem	CLSI
Hassan et al.	2020	Genotypic characterization of multiple drug resistant Escherichia coli isolates from a pediatric cancer hospital in Egypt	doi: 10.1038/s41598-020-61159-z	Egypt	2016–2017	To genotypic characterization of multiple drug resistant Escherichia coli isolates from a pediatric cancer hospital in Egypt	NA	pediatric cancer patients	not mentioned	blood	not mentioned	Escherichia coli	BSI	Not mentioned	Genotypic	BACTEC	Disc diffusion	Amikacin, amoxicillin, cefotaxime, chloramphenicol, piperacillin and nalidixic acid	CLSI
Khairy et al.	2019	First detection of vanB phenotype-vanA genotype vancomycin-resistant enterococci in Egypt	doi: 10.3855/jidc.10472	Egypt	2014-2015	To identify the prevalence of enterococcal isolation from hospital infections and colonization as well as determine vancomycin resistance phenotypes and genotypes. Methods: Sixty enterococcus isolates were isolated from patients, health care workers and hospital environment, identified and tested for antimicrobial susceptibility.	Not mentioned	samples	Not mentioned	Blood, wound swabs	Not mentioned	Enterococcus faecalis, Enteroccocus faecium	BSI	Not mentioned	Genotypic	Standard microbiological culture	Disc diffusion	Gentamicin, vancomycin, teicoplanin, linezolid , tetracycline, ciprofloxacin, ampicillin, amoxicillin-clavulanic, erythromycin, Imipenem, Cefepime, rifampin	CLSI
Khalil et al.	2017	Emergence of Multidrug-Resistant New Delhi Metallo-β-Lactamase-1-Producing Klebsiella pneumoniae in Egypt	doi: 10.1089/mdr.2016.0003	Egypt	2013-2015	To evaluate the prevalence of NDM-1-producing Klebsiella pneumoniae isolates among hospitals in Egypt; and investigate the co-production of other plasmid-mediated b-lactamases, including KPC, IMP, VIM, and OXA-48, among the isolates	Not mentioned	Patients	Not mentioned	NA	Not mentioned	Klebsiella pneumoniae	NA	Not mentioned	Genotypic	Standard microbiological culture & modified Hodge test	Disc diffusion & broth microdilution	Imipenem, meropenem, cefepime, amoxicillin-clavulanic acid, gentamicin, amikacin, tobramycin, levofloxacin, ciprofloxacin, colistin, amoxicillin-clavulanic acid.	CLSI & EUCAST
Nwafia et al.	2019	Molecular detection and antibiotic resistance pattern of extended-spectrum beta-lactamase producing Escherichia coli in a Tertiary Hospital in Enugu, Nigeria	doi: 10.1186/s12941-019-0342-9	Nigeria	2016-2017	To assess the prevalence of extended-spectrum beta-lactamase producing Escherichia coli in University of Nigeria Teaching Hospital Ituku-Ozalla Enugu and to detect the risk factors for acquisition of the resistant organism.	Not mentioned	patients	Inpatient	urine, pleural aspirate, peritoneal aspirate, blood, wound, CSF	≥18 years	Escherichia coli	NA	both	Genotypic	Standard microbiological culture & API	Disc diffusion	ceftazidime, cefotaxime, amoxicillin plus clavulanic acid, aztreonam, gentamicin, amikacin, ciprofloxacin, ofloxacin, nitrofurantoin, piperacillin/tazobactam, chloramphenicol, ampicillin, tetracycline, ampicillin, ertapenem, imipenem, meropenem	CLSI
Osei Sekyere and Amoako	2017	Genomic and phenotypic characterisation of fluoroquinolone resistance mechanisms in Enterobacteriaceae in Durban, South Africa	doi: 10.1371/journal.pone.0178888	South Africa	2012-2013	To determine genomic and phenotypic characterisation of fluoroquinolone resistance mechanisms in Enterobacteriaceae in Durban, South Africa	Not mentioned	enterobacteriacea	Not mentioned	Not mentioned	Not mentioned	Klebsiella pneumoniae, Serratia marcescens, Enterobacter spp. , Citrobacter freundii, Escherichia coli, and Klebsiella michiganensis	NA	Not mentioned	Genotypic	Standard microbiological culture	Broth microdilution	Ciprofloxacin, norfloxacin, nalidixic acid	EUCAST
Phaku et al.	2016	Unveiling the molecular basis of antimicrobial resistance in Staphylococcus aureus from the Democratic Republic of the Congo using whole genome	doi: 10.1016/j.cmi.2016.04.009	The DRC	2013-2014	To analyse the genetic detrminants of antimicrobial resistance on Staphylococcus aureus from the Democratic Republic of the Congo (DRC) using the whole genome sequencing (WGS)	Not mentioned	human subjects	Not mentioned	nasal swab	Not mentioned	Staphylococcus aureus	NA	Not mentioned	Genotypic	Standard microbiological culture & MALDI-ToF	VITEK & E-test	Penicillin, oxacillin/methicillin, gentamicin, tetracyclin, trimethoprim, rifampicin, erythromycin, levofloxacin, clindamycin, chloramphenicol	EUCAST
Phoba et al.	2017	Salmonella enterica serovar Typhi Producing CTX-M-15 Extended Spectrum β-Lactamase in the Democratic Republic of the Congo	doi: 10.1093/cid/cix342	The DRC	2015	To report a typhoid fever case with a Salmonella enterica serovar Typhi isolate showing extended spectrum β-lactamase (ESBL) production in the Democratic Republic of the Congo.	Not mentioned	patient	Not mentioned	Not mentioned	6 years	Salmonella Typhi	Gastroenteritis	Not mentioned	Genotypic	BacT/ALERT	Disc diffusion	Ampicillin, trimethoprim-sulfamethoxazole, aztreonam, cephalosporins, cefuroxime, cefotaxime, ceftriaxone and ceftazidime, cefixime, amoxicillin-clavulanic acid, chloramphenicol, azithromycin, gentamicin, tetracycline, piperacillin-tazobactam, meropenem, ertapenem, pefloxacin, nalidixic acid	CLSI
Ramoul et al.	2016	Co-occurrence of blaNDM-1 with blaOXA-23 or blaOXA-58 in clinical multidrug-resistant Acinetobacter baumannii isolates in Algeria	doi: 10.1016/j.jgar.2016.05.003	Algeria	2010-2013	To characterise the mechanisms of carbapenem resistance in Acinetobacter baumannii strains isolated in an Algerian hospital.	Not mentioned	clinical bacteria isolates	Not mentioned	Branchial aspirate, pus, blood, urine, wound		Acinetobacter baumannii	NA	Not mentioned	Genotypic	Standard microbiological culture, API & MALDI-ToF	Disc diffusion	Ticarcillin, ticarcillin/clavulanic acid, piperacillin, piperacillin/ tazobactam, ceftazidime, cefepime, imipenem, aztreonam, gentamicin, tobramycin, ciprofloxacin, colistin, amikacin, tigecycline	CA-SFM
Singh-Moodley et al.	2016	Antimicrobial susceptibility testing in predicting the presence of carbapenemase genes in Enterobacteriaceae in South Africa	doi: 10.1186/s12879-016-1858-7	South Africa	2012-2015	To confirm the prevalence of carbapenemase genes from our referral diagnostic isolates for the period 2012 to 2015.	Not mentioned	isolates	Not mentioned	Not mentioned	Not mentioned	Escherichia coli, Klebsiella spp., Enterobacter spp., Serratia marcescens, Citrobacter spp., Providencia spp., Morganella morganii and Raoultella spp.	NA	Not mentioned	Genotypic	VITEK & MALDI-ToF	Disc diffusion	Ertapenem, doripenem, imipenem, meropenem	CLSI
Sonda et al.	2018	Molecular epidemiology of virulence and antimicrobial resistance determinants in Klebsiella pneumoniae from hospitalised patients in Kilimanjaro, Tanzania	doi: 10.1007/s10096-018-3324-5	Tanzania	2013-2015	To use whole-genome sequencing to determine virulence and antimicrobial resistance genes in Klebsiella pneumoniae isolated from patients in a tertiary care hospital in Kilimanjaro.	Cross-sectional	samples	Not mentioned	Sputum, wound, pus swab, stool	Not mentioned	Klebsiella pneumoniae	NA	Not mentioned	Genotypic	Standard microbiological culture	Disc diffusion	Amoxicillin-clavulanate, ampicillin, ceftazidime, tetracycline, rifampicin, fosfomycin, ceftriaxone, chloramphenicol, ciprofloxacin, gentamycin, trimethoprim-sulphamothoxazole	CLSI
Tufa et al.	2020	CTX-M-9 group ESBL-producing Raoultella planticola nosocomial infection: first report from sub-Saharan Africa	doi: 10.1186/s12941-020-00380-0	Ethiopia	Not mentioned	To report a case of a surgical site infection (SSI) caused by Raoultella planticola which developed after caesarean section (CS) and surgery for secondary small bowel obstruction	Not mentioned	patients	Not mentioned	urine, wound swab	17 years	Raoultella planticola	surgical site infection	Not mentioned	Genotypic	Standard microbiological culture & MALDI-ToF	Disc diffusion & VITEK	Piperacillin, piperacillin/tazobactam, cefotaxime, ceftazidime, cefepime, aztreonam, imipenem, meropenem, amikacin, gentamicin, tobramycin, moxifloxacin, tigecycline, ciprofloxacin, fosfomycin, colistin, trimethoprim/sulfamethoxazole	EUCAST
Vasaikar	2017	Molecular characteristics and antibiotic resistance profiles of Klebsiella isolates in Mthatha, Eastern Cape province, South Africa	doi: 10.1155/2017/8486742	South Africa	2011-2014	To investigate the resistance genes responsible for ESBL-producing Klebsiella species and carbapenemase-producing Klebsiella (CRE) isolated in Mthatha and to study their epidemiology	Prospective	patients'samples	Not mentioned	Blood, catheter tips, abscescess swab, eye swab, ear swab, vaginal swab, sputum swab, throat swab, Urine swab, sterile fluid.	Not mentioned	Klebsiella pneumoniae, Klebsiella Oxytoca, Klebsiella Ozaenae, Raoultella ornithinolytica	NA	Not mentioned	Genotypic	Standard microbiological culture & API	Disc diffusion & E-test	Amikacin, amoxicllin-clavulanic acid, ampicillin, ampicillin-sulbactam, aztreonam, cefazolin, cefepime, cefotaxime, cefoxitin, cefpodoxime, ceftazidime, cefuroxime, chloramphenicol, ciprofloxacin, ertapenem, Fosomycin, Gentamicin, Imipenem, Levofloxacin, Meropenem, Mezlocillin, moxifloxacin, piperacillin-tazobactam, tetracycline, tigecycline, tobramycin, trimethoprim-sulfamethoxazole	CLSI
Wassef et al.	2015	Emerging New Delhi metallo-b-lactamase-1-type-producing Gram-negative bacteria isolated from Cairo University Pediatric Hospital, Cairo, Egypt	doi: 10.1016/j.jgar.2016.08.004	Egypt	2013-2014	To screen for the blaNDM-1-type gene and NDM-1 carbapenemase production among Gram-negative bacteria in Cairo University Pediatric Hospital (Cairo, Egypt) to highlight its prevalence and the mandatory role of strict control measures to curb this outbreak that threatens public health.	cross-sectional	not mentioned	Not mentioned	Blood culture, sputum, urine, peritoneal fluid, pleural fluid and pus	7 days to 72 months	Klebsiella pneumoniae, Escherichia coli, Pseudomonas and aeruginosa	NA	Not mentioned	Genotypic	Standad microbiological culture	Disc diffusion	Imipenem, meropenem	CLSI & EUCAST

## Sheet: PDFs-not found in PubMed
Author	Publication year	Title	DOI/PMID/Link	WHO African country	Study/data collection period	Study objective	Study design	Study subjects	inpatient/outpatient	Type of sample	Age group	Reported bacteria	Infection or syndrome	Source of infection: Hospital/community acquired	Investigation method: phenotypic/genotypic	Bacterial identification method	AST method	Tested antibiotics	AST guidelines
Akinniyi et al.	2017	The prevalence of asymptomatic Group B streptococcal infection and antimicrobial sensitivity pattern among parturients at Ahmadu Bello University Teaching Hospital, Zaria, Nigeria	10.4103/TJOG.TJOG_30_17	Nigeria	2014-2015	To determine the prevalence of asymptomatic Group B Streptococcal infection and antimicrobial sensitivity pattern	Longitudinal	pregnant women	outpatient	vaginal swab, rectal swab	18-42 years	Group B Streptococcus	NA	Not mentioned	Phenotypic	Standard microbiological culture & CAMP test	Disc diffusion & MIC	penicillin G, ampicillin, cefazolin, cefotaxime, ceftriaxone , clindamycin, erythromycin	CLSI
Amsalu et al.	2017	Antimicrobial resistance pattern of bacterial isolates from different clinical specimens in Southern Ethiopia: A three year retrospective study	https://doi.org/10.5897/JBR2016.0224	Ethiopia	2012-2014	To determine the antimicrobial resistance pattern of bacterial isolate from different clinical specimens at Hawassa University Referral Hospital.	retrospective	bacterial isolates	Not mentioned	Not mentioned	1 to 85 years	Staphylococcus aureus, CoNS, S. pyogenes, Enteroccocus spp., Escherichia coli, Klebsiella spp., citrobacter spp., N. gonorrhoea, Salmonella spp., Shigella spp., Pseudomonas spp., Enterobacter spp. and Proteus spp	NA	Not mentioned	phenotypic	Standard microbiological culture	Disc diffusion & MIC	ampicillin, amoxicillin, clavulanic acid, ceftriaxone, ciprofloxacin, norfloxacin, gentamicin, oxacillin, sulfamethoxazole+trimethoprim, penicillin	CLSI
Arowosegbe et al.	2017	Neonatal sepsis in a Nigerian Tertiary Hospital: Clinical features, clinical outcome, aetiology and antibiotic susceptibility pattern	DOI: 10.1080/23120053.2017.1335962	Nigeria	2013	To determine clinical features, aetiology, antimicrobial susceptibility and clinical outcome of neonatal sepsis in a Nigerian Tertiary Hospital.	cross-sectional	Neonates	not mentioned		0–28 days	Klebsiella spp., Enterobacter spp. and CoNS	BSI	Not mentioned	phenotypic	Standard microbiological culture	Disc diffusion	Ceftriaxone, Cefepime, Cefuroxime, Ampicillin, Ofloxacin, Ciprofloxacin, Gentamycin, Ceftazidime.	CLSI
Bitew et al.	2018	Spectrum and Drug Susceptibility Profile of Bacteria Recovered from Patients with Wound Infection Referred to Arsho Advanced Medical Laboratory	doi: 10.11648/j.cmr.20180701.12	Ethiopia	2016-2017	To characterize and evaluate drug susceptibility profile of bacteria associated with wound infections from patients referred to Arsho Advanced Medical Laboratory	Prospective	Patients	Not mentioned	NA	<1, 1-14, 15-24, 25-44, 45-64, ≥65	A.baumanni, A. calcooceticus, B. cepacia, C.diversus, C.freundii, Escherichia coli, Enterobacter cloacae complex, Klebsiella pneumoniae, K.oxytoca, M.morganii, Proteus mirabilis, P.vulgaris, Providentia retgerii, Pseudomonas aeruginosa, P.luteola, R.planticola, R.ornithinolytica, S.enterica, S.marcescens, E.faecalis, E.avium, K.intermides, K.varians, Staphylococcus aureus, S.epidermidis, S.haemol…	Wound infection	Not mentioned	Phenotypic	Standard microbiological culture & VITEK	VITEK	Ciprofloxacin, clindamycin, erythromycin, gentamicin, levofloxacin, linezolid, minocycline, moxifloxacine, nitrofurantoin, quinupristin/dalfopristin, rifampicin, tetracycline, trimethoprim/sulfamethoxazole, vancomicin, tigecyline, daptomycin, ampicillin, amoxicillin/clavulanic Acid, cefazolin, cefuroxime, cefuroxime axetil, cefoxitin, cefalotin, cefpodoxime, ceftazidime, ceftriaxone, cefepime, ge…	Not mentioned
Kpoda	2017	Antimicrobial susceptibility of extended-spectrum beta-lactamase producing Enterobacteriaceae causing urinary tract infections in Ouagadougou, Burkina Faso	https://dx.doi.org/10.4314/ajcem.v18i3.2	Burkina Faso	2014-2015	To determine the frequency of extended-spectrum beta lactamase producing Enterobacteriaceae(ESBL) and other antibioticsresistant bacteria in urinary tract isolates.	Prospective	patients	Not mentioned	Urine	<15years, 15-45 years, 46-60 years and >60 years	Escherichia coli, Klebsiella spp., Enterobacter spp., Proteus spp., Citrobacter spp., Serratia spp.	NA	Not mentioned	Phenotypic	Standard microbiological culture & API	Disc diffusion	Gentamicin, amikacin, tobramycin, amoxicillin, amoxicillin + clavulanic acid, cefepim, cefotaxim, ceftriaxon, cefoxitin, imipenem, ciprofloxacin, Trimethoprim/sulfamethoxazole, nalidixic acid, fosfomycin.	CA-SFM & EUCAST
Olatunde et al.	2016	Neonatal Septicaemia in a Rural Nigerian Hospital: Aetiology, Presentation and Antibiotic Sensitivity Pattern	https://doi.org/10.9734/BJMMR/2016/22325	Nigeria	2009	To determine the aetiology, presentation and antibiotic sensitiity pattern in Neonatal Septicaemia in a Rural Nigerian Hospital	Prospective	neonates	Not mentioned	Blood	0-29 days	Staphylococcus aureus	BSI	Not mentioned	Phenotypic	Standard microbiological culture	Disc diffusion	Ampicillin, amoxycillin-clavulanic acid, cloxacillin, ciprofloxacin, ceturoxime, ceftriaxone, carbenicillin, gentamicin, Erythromycin, streptomycin	CLSI
Ekwochi et al.	2018	A 4‐Year Prospective Study of Clinico‐bacterial Profile and Antibiogram of Neonatal Bacterial Sepsis at a Tertiary Health Facility in a Resource‐limited Setting	DOI: 10.4103/jcn.JCN_6_18	Nigeria	2013-2016	To study of Clinico‑bacterial Profile and Antibiogram of Neonatal Bacterial Sepsis at Enugu University teaching Hospital	Not mentioned	newborns	Both	blood samples	Not mentioned	Coliform spp., Streptococcus spp., Staphylococcus aureus and Salmonella spp.	BSI	Not mentioned	Phenotypic	Standard microbiological culture	Disc diffusion	Ciprofloxacin, ofloxacin, pefloxacin, levofloxacin, ceftriaxone, chloramphenicol, clarithromycin, erythromycin, amoxicillin, ampicillin, clindamycin, gentamicin, cefixime	Not mentioned
Karikari et al.	2017	Antibiotic Resistance in Campylobacter Isolated from Patients with Gastroenteritis in a Teaching Hospital in Ghana	DOI: 10.4236/ojmm.2017.71001	Ghana	2013	To report on the prevalence of Campylobacter infections among patients presenting with gastric infections and the resistance profile of isolated species.	Not mentioned	patients	Both	Stool, urine	Not mentioned	Campylobacter jejuni, Campylobacter doylei, Escherichia coli, Campylobacter coli, Campylobacter laris, and Campylobacter enteritis	UTI	Not mentioned	Phenotypic	Standard microbiological culture & API	Disc diffusion	Ampicillin, chloramphenicol, ciprofloxacin, kanamycin, erythromycin, gentamicin, nalidixic acid, tetracycline, cephalexin, trimethoprim/sulfamethoxazole, norfloxacin, cefotaxime, imipenem	CLSI & EUCAST
Sadaka et al.	2017	Group B streptococcal carriage, antimicrobial susceptibility, and virulence related genes among pregnant women in Alexandria, Egypt	DOI: 10.1016/j.ajme.2017.01.003	Egypt	Not mentioned	To estimate the prevalence of recto-vaginal carriage of GBS among pregnant women at 35–37 weeks, gestation, to describe GBS antimicrobial susceptibility profile and to investigate selected virulence genes by PCR.	Not mentioned	pregnat women	Not mentioned	vaginal swab, rectal swab		Group B streptococci	NA	Not mentioned	Both	Standard microbiological culture & CAMP test	Disc diffusion	Penicillin, ampicillin, ceftriaxone, cefotaxime, cefepime, erythromycin, azithromycin, clindamycin, tetracycline, vancomycin, linezolid, levofloxacin.	CLSI
Tchiakpe et al.	2017	Bacterial Distribution and Antibiotic Susceptibility Pattern of group B Streptococcus β hemolytic (GBS) in Vaginal Infections at Cotonou in Benin	DOI:10.12691/ajidm-5-3-3	Benin	2004-2015	To describe the bacterial profil and resistance of GBS to antibiotics. Retrospective study included 640 women at Cotonou suspected of vaginal infections or vaginal discharge during 1st January 2004 to 31st December 2015	Retrospective	women	Not mentioned	vaginal discharge	2-60 years	Group B Streptococcus, Beta haemolytic Streptococcus, Staphylococcus aureus, Staphylococcus dore, Escherichia coli, Staphylococcus spp., Staphylococcus citrin, Klebsiella pneumoniae, Neisseria gonorrhoea, Pseudomonas spp., Vibrio mobiluncus	UTI	Not mentioned	Phenotypic	Standard microbiological culture	Disc diffusion	Ampicillin, amoxicillin, amoxicillin-clavulanic acid, methicillin, carbenicillin, oxacillin, cephalotin, cefoxitin, cefuroxim, cefotaxim, ceftriaxon, netilmicin, gentamycin, tetracycline, minocycline, erythromycin, lincomycin, spiramycin, chloramphenicol, thiamphenicol, ciprofloxacin, pefloxacin, ofloxacin, trimethoprim-sulfamethoxazole, nitrofurantoin	CA-SFM
Abaza et al.	2017	Metallo-Beta-Lactamase Producing Pseudomonas aeruginosa in a Healthcare Setting in Alexandria, Egypt	doi: 10.5604/01.3001.0010.4855	Egypt	2012-2013	To determine the occurrence of methicillin-resistant Staphylococcus aureus (MRSA) nasal carriage among patients, healthcare workers (HCWs), and community individuals	Cross-sectional	patients and staff	Both	bronchoalveolar lavage, urine samples, blood, pus, peritoneal fluid, ear discharge, conjunctival secretion	Not mentioned	Staphylococcus aureus	Skin infection	NA	Phenotypic	Standard microbiological culture	Disc diffusion	oxacillin, cefoxitin	CLSI
Abaza et al.	2016	Nasal carriage of methicillin-resistant Staphylococcus aureus and the effect of tea extracts on isolates	doi: 10.1097/01.EPX.0000491266.22392.c3	Egypt	2013-2014	To determine the occurrence of methicillin-resistant Staphylococcus aureus (MRSA) nasal carriage among patients, healthcare workers (HCWs), and community individuals, as well as to test the effect of tea extracts on detected Staphylococcus aureus isolates	Cross-sectional	Human Patients	inpatient	nasal swab	Not mentioned	Pseudomonas aeruginosa	Nasal carriage	Not mentioned	Both	Standard microbiological culture	Disc Diffusion & E-test	Piperacillin, piperacillin-Tazobatam, ceftazidime, cefepine, Imipenem, Meropenem, Azitreonam, Gentamycin, Amikacin, Ciprofloxacin, Ofloxacin	CLSI
Abdelkareem et al.	2016	Multi-drug-resistant Enterococcus faecalis among Egyptian patients with urinary tract infection	doi: 10.1080/1120009X.2016.1182358	Egypt	2013-2015	To investigate the prevalence of E. faecalis infections among Egyptian patients with UTI, their antibiotic susceptibility and the mechanisms of antibiotic resistance	Cross-sectional	patients	both	Urine	3-72 years	Enterococcus faecalis	UTI	Not mentioned	both	Standard microbiological culture	NA	gentamicin, gentamicin, amikacin, erythromycin, azithromycin, nalidixic acid, vancomycin, amoxicillin, linezolid, cefadroxil, cefotaxime, ciprofloxacin, sulphamethoxazole/trimethoprim (SXT/TMP), teicoplanin, fosfomycin, chloramphenicol, nitrofurantoin, tetracycline	CLSI
Abdulall et al.	2018	Carbapenem-resistant Gram-negative bacteria associated with catheter-related bloodstream infections in three intensive care units in Egypt	doi: 10.1007/s10096-018-3294-7	Egypt	2016	To identify the carbapenem-resistant Gram-negative bacteria (GNB) causing catheter-related bloodstream infections (CRBSI) in intensive care units (ICU) in a tertiary care Egyptian hospital, to study their resistance mechanisms by phenotypic and genetic tests, and to use ERIC-PCR for assessing their relatedness.	Surveillance	human Patients	inpatient	blood	not mentioned	Escherichia coli, Klebsiella pneumoniae, Enterobacter cloacae, Pseudomonas aeruginosa, Acinetobacter baumannii	BSI	Not mentioned	both	BACT/ALERT	VITEK & MALDI-ToF	Amox/clav, Piperacillin/tazobactam, Cefotaxime, Gentamicin, Ciprofloxacin, Meropenem, Polymixin, Colistin	CLSI
Abera et al.	2016	Extended-Spectrum beta (beta)-lactamases and Antibiogram in Enterobacteriaceae from clinical and drinking water Sources from Bahir Dar City, Ethiopia	doi: 10.1371/journal.pone.0166519	Ethiopia	2013-2015	To determine ESBL and antibiogram in Enterobacteriaceae isolates from clinical and drinking water sources in Bahir Dar City, Northwest Ethiopia.	Not mentioned	Human Patients	both	urine, blood, open wound, ear discharge, CSF	28 years	Escherichia coli, Klebsiella pneumoniae, Proteus mirabilis, Enterobacter cloacae, Citrobacter spp.	UTI & BSI	Not mentioned	phenotypic	Conventional BC,	Disc diffusion, E-test & MIC	ciprofloxacin, trimethoprim /sulphamethoxazole, ceftriaxone, chloramphenicol.	CLSI
Abotsi et al.	2017	Fluoroquinolone, Macrolide, and Ketolide Resistance in Haemophilus parainfluenzae from South Africa	DOI: 10.1089/mdr.2016.0045	South Africa	2015	To characterize these resistance delineating mutations in genes commonly associated with reduced susceptibility.	Not mentioned	human patients	not mentioned	sputum	not mentioned	Haemophilus parainfluenzae	Pneumonia	Not mentioned	Both	VITEK	Disc diffusion & broth microdilution	ciprofloxacin, levofloxacin, moxifloxacin, ampicillin, cefuroxime, cefotaxime, meropenem, telithromycin	CLSI
Antri et al.	2018	High levels of Staphylococcus aureus and MRSA carriage in healthy population of Algiers revealed by additional enrichment and multisite screening	doi: 10.1007/s10096-018-3279-6	Algeria	2009-2011	To determine the prevalence of Staphylococcus aureus colonization, the swab specimens from multiple screening sites	Not mentioned	Human (adults&children) samples	Not mentioned	Not mentioned	< 16 years old	Staphylococcus aureus, and MRSA	MRSA carriage	Not mentioned	Both	Standard microbiological culture	Disc diffusion	not mentioned	CLSI
Awad et al.	2016	Multidrug-resistant organisms in neonatal sepsis in two tertiary neonatal ICUs, Egypt	DOI: 10.1097/01.EPX.0000482038.76692.3	Egypt	2009-2012	To determine the causative bacteria and the level of their resistance to commonly used antibiotics in tertiary NICUs in Cairo, Egypt.	retrospective	Neonatal septic patients	Not mentioned	Not mentioned	Not mentioned	Escherichia coli, Klebsiella pneumoniae, Enterobacter baumannii, pseudomonas aeruginosa, CONs, Staphylococcus aureus, Group B streptococcus, MRSA, Enterococcus faecalis and Diphteroid spp.	BSI	Not mentioned	Phenotypic	Standard microbiological culture & BACTEC	Disc diffusion	Clindamycin, Aminoglycosides, Penicicillin, Cabipenam, penicillin, tetracycline, chloramphenicol	Not mentioned
DeFrancesco et al.	2017	Antibiotic resistance patterns and beta-lactamase identification in Escherichia coli isolated from young children in rural Limpopo Province, South Africa: The MAL-ED cohort	doi: 10.7196/SAMJ.2017.v107i3.12111	South Africa	Not mentioned	To characterise the antibiotic resistance profiles of Escherichia coli isolates obtained from stool samples of young rural children exposed or unexposed to antibiotics.	Not mentioned	Young children	Not mentioned	stool	4 - 12 months	Escherichia coli	Diarrhea	Not mentioned	Both	Standard microbiological culture	Disc diffusion & MIC	Ampicillin, or amoxicillin, amoxicillin, clavulanic acid, cefotaxime, imipenem, nalidixic acid, ciprofloxacin, trimethoprim, sulfamethoxazole, chloramphenicol, tetracycline, gentamicin, amikacin, azithromycin	CLSI
Eguale et al.	2018	Phenotypic and genotypic characterization of temporally related nontyphoidal Salmonella strains isolated from humans and food animals in Central Ethiopia	doi: 10.1111/zph.12490	Ethiopia	2013-2014	To characterize Salmonella isolates from food animals (dairy cattle, slaughtered cattle, poultry and swine) in Addis Ababa and nearby towns and those isolated from diarrhoeic clinical human patients in Addis Ababa collected at the same time.	Not mentioned	Humans	Not mentioned	Stool samples	Not mentioned	Salmonella Typhimurium, Salmonella Saintpaul, Salmonella Virchow, Salmonella Kentucky, Salmonella Kottbus, Salmonella Miami, Salmonella Braenderup, Salmonella Newport, Salmonella Concord and Salmonella Entertidis	Diarrhea	Not mentioned	Both	Standard microbiological culture	disc diffusion	Amikacin, amoxicillin + clavulanic acid, ampicillin, ceftriaxone, cephalothin, chloramphenicol, ciprofloxacin, gentamicin, kanamycin, nalidixic acid, neomycin, nitrofurantoin, streptomycin, sulfisoxazole, sulfamethoxazole + trimethoprim, trimethoprim, tetracycline.	CLSI
El-Nawawy et al.	2018	Incidence of Multidrug-Resistant Organism Among Children Admitted to Pediatric Intensive Care Unit in a Developing Country	doi: 10.1089/mdr.2017.0414	Egypt	2016	To determine the incidence and types of resistant bacteria acquired in a pediatric intensive care unit (PICU) of a university hospital.	observational	patients	Not mentioned	blood, urine, pus, body fluids samples	<16 years	Klebsiella spp., Acinetobacter baumanii and Pseudomonas aeruginosa, Escherichia coli, citrobacter spp., Stenotrophomonas maltophilia, Klebsiella spp., Enterococcus spp., Streptococcus pneumoniae, and Staphylococcus aureus	NA	Not mentioned	Phenotypic	Standard microbiological culture	Disc diffusion	penicillin G, ampicillin, amoxicillin/clavulanic acid, ampicillin/sulbactam, cefazolin, cefuroxime, ceftriaxone, cefotaxime, ceftazidime, Cefepime, aztreonam, piperacillin/tazobactam, cefoperazone/sulbactam, erythromycin, azithromycin, clindamycin, amikacin, gentamicin, imipenem, meropenem, corimoxazole, ciprofloxacin, levofloxacin	CLSI
Kazimoto et al.	2018	Causative agents and antimicrobial resistance patterns of human skin and soft tissue infections in Bagamoyo, Tanzania	doi: 10.1016/j.actatropica.2018.07.007	Malawi, Niger and Tanzania	2012	To determine the microbiological aetiology of skin and soft tissue infections (SSTIs) and their respective resistance patterns among outpatients treated at healthcare facilities in the Bagamoyo area, Tanzania	Prospective	patients	Not mentioned	wound, abscess swab	Not mentioned	Staphylococcus aureus, Enterobacter cloacae complex, Klebsiella pneumoniae, Pseudomonas aeruginosa	Skin infection	Not mentioned	Both	Standard microbiological culture, API & MALDI-ToF	Disc diffusion, D-test & VITEK	penicillin, ampicillin, cefuroxime, cefepime, chloramphenicol, gentamicin, tetracycline, ciprofloxacin, trimethoprim/sulfamethoxazole, cefoxitin, rifampicin, erythromycin, clindamycin.	CLSI
Khairy et al.	2019	Multidrug-resistant Klebsiella pneumoniae in hospital-acquired infections: Concomitant analysis of antimicrobial resistant strains	doi: 10.1111/ijcp.13463	Egypt	2017	To determine the prevalence of hospital-acquired infections caused by multiple drug-resistant K pneumoniae and identify carbapenem and fluoroquinolone resistance by phenotypic and genotypic methods amongst hospitalised patients.	Not mentioned	samples	Not mentioned	Not mentioned	3-62 years	Klebsiella pneumoniae	NA	Hospital acquired	Both	Standard microbiological culture	Disc diffusion & broth microdilution	Ampicillin, ceftriaxone, cefoxitin, cephradine, cefadroxil, imipenem, meropenem, amikacin, trimethoprim-sulphamethoxazole	CLSI
Khalifa et al.	2017	High Carbapenem Resistance in Clinical Gram-Negative Pathogens Isolated in Egypt	doi: 10.1089/mdr.2015.0339	Egypt	2014	To characterize carbapenemase production in hospitalized patients in Egypt	Not mentioned	Not mentioned	Not mentioned	Blood, urine, respiratory swab, pus swab, skin swab, wound swab	Not mentioned	Klebsiella pneumoniae, Escherichia coli, Serratia marcescens, Providencia spp., Salmonella arizonae, Pseudomonas aeruginosae, Morganella morganii	NA	Not mentioned	Both	Standard microbiological culture, CAMP test, modified Hodge test & CIM	Disc diffusion	Ampicillin, amoxicillin–clavulanic acid, ceftazidime, ceftriaxone, aztreonam, nalidixic acid, ciprofloxacin, gentamicin, chloramphenicol, tetracycline	CLSI
Khalifa et al.	2019	High Prevalence of Antimicrobial Resistance in Gram-Negative Bacteria Isolated from Clinical Settings in Egypt: Recalling for Judicious Use of Conventional Antimicrobials in Developing Nations	doi: 10.1089/mdr.2018.0380	Egypt	2014	To investigate, at the molecular level, the antimicrobial resistance mechanisms of different antimicrobial resistance genes, including, extended-spectrum b-lactamases, AmpC b-lactamases, class 1 and 2 integrons, and plasmid-mediated quinolone resistance genes of Gram-negative bacteria isolated from clinical settings in Egypt.	Not mentioned	126 patients	Not mentioned	Blood, urine, respiratory , pus, skin, wound, sputum	Not mentioned	Klebsiella spp., Escherichia coli, Serratia marscescens, Pseudomonas aeruginosa, Salmonella arizonae, Providencia stwartii, Morganella morganii, Klebsiella pneumoniae	NA	Hospital acquired	Both	Standard microbiological culture	Disc diffusion	Amoxicillin/clavulanic acid, ampicillin, aztreonam, ceftazidime, chloramphenicol, ciprofloxacin, ceftriaxone, cefotaxime, dihydrofolate reductase, extended-spectrum blactamases, cefoxitin, gentamicin, lincosamide nucleotidyltransferase, nalidixic acid, streptothricin acetyltransferase, tetracycline.	CLSI
Kumburu et al.	2019	Patterns of infections, aetiological agents and antimicrobial resistance at a tertiary care hospital in northern Tanzania	doi: 10.1111/tmi.12836	Tanzania	2013-2015	To determine the causative agents of infections and their antimicrobial susceptibility at a tertiary care hospital in Moshi, Tanzania, to guide optimal treatment.	Not mentioned	patients	not mentioned	Stool, sputum, blood, wound	Not mentioned	Proteus spp, Escherichia spp., Pseudomonas spp , Klebsiella spp , Staphylococcus aureus , CoN Staphylococcus 2, Streptococcus spp ., Enterobacter spp., Bacillus spp., Acinetobacter spp., Serratia spp., Providentia spp., Enterococcus spp., Gram-positive cocci., Diphtheroids spp., Stenotrophomonas spp., Morganella spp., Citrobacter spp., Aeromonas spp	NA	Not mentioned	Phenotypic	BACTEC & API	Disc diffusion	For gram negative bacteria: ampicillin, amoxicillin-clavulanic acid, cefazolin, ceftazidime, ceftriaxone, chloramphenicol, ciprofloxacin, gentamicin, nalidixic acid and trimethoprim–sulfamethoxazole. For gram positive bacteria: chloramphenicol, trimethoprim-sulfamethoxazole, erythromycin, vancomycin, penicillin, cefoxitin	CLSI
Manilal et al.	2019	Methicillin-resistant Staphylococcus aureus colonization in HIV patients of Arba Minch province, Ethiopia: Carriage rates, antibiotic resistance, and biofilm formation	doi: 10.1556/030.66.2019.014	Ethiopia	2017	To determine the prevalence, associated factors, antimicrobial resistance profile, and biofilm-forming potency of nasally colonized MRSA among HIV patients attending antiretroviral drug therapy clinic at the Arba Minch General Hospital, Arba Minch, Ethiopia.	cross-sectional	HIV patients	not mentioned	Not mentioned	18-70 years	Staphyloccocus aureus	NA	Not mentioned	phenotypic	Standard microbiological culture	Disc diffusion	Tetracycline, doxycycline, gentamicin, erythromycin, ciprofloxacin, clindamycin, chloramphenicol, amikacin, Trimethoprim/sulfamethoxazole, vancomycin.	CLSI
Medboua-Benbalagh et al.	2017	Fecal Carriage of Extended-Spectrum β-Lactamase-Producing Enterobacteriaceae Strains Is Associated with Worse Outcome in Patients Hospitalized in the Pediatric Oncology Unit of Beni-Messous Hospital in Algiers, Algeria	doi: 10.1089/mdr.2016.0153	Algeria	2012-2013	To investigate extended-spectrum b-lactamase-producing Enterobacteriaceae (ESBL-E) fecal carriage in children with different cancers admitted in the pediatric oncology unit of Beni-Messous Hospital (Algiers, Algeria).	Not mentioned	paediatric oncology children	not mentioned	rectal swab	Not mentioned	Escherichia coli, Klebsiella pneumoniae, Enterobacter cloacae, Klebsiella oxytoca, citrobacter braakii	Cancer	Not mentioned	Both	Standard microbiological culture & MALDI-ToF	Disc diffusion	Piperacillin/tazobactam, cefotaxime, ceftazidime, cefoxitin, cefepime, aztreonam, imipenem , ertapenem, amikacin, gentamicin, tobramycin, ciprofloxacin, trimethoprim/sulfamethoxazole.	EUCAST
Mpinda-Joseph et al.	2019	Healthcare-associated infections including neonatal bloodstream infections in a leading tertiary hospital in Botswana	doi: 10.1080/21548331.2019.1650608	Botswana	2017	To estimate the burden of HAIs and possible risk factors in a tertiary hospital in Botswana as well as describe current trends in bacterial isolates from neonatal blood specimen and their antibiotic resistance patterns.	Cross-sectional	neonates	not mentioned	blood	Not mentioned	CoNS, Enterococci spp.	NA	hospital acquired	phenotypic	Not mentioned	Not mentioned	Not mentioned	Not mentioned
Müller-Schulte	2020	High prevalence of ESBL-producing Klebsiella pneumoniae in clinical samples from central Côte d’Ivoire	doi: 10.1016/j.ijid.2019.11.024	Ivory cost	2016-2017	To determine the prevalence of extended spectrum beta-lactamase-(ESBL)-producing Klebsiella pneumoniae among clinical samples from a teaching hospital in Bouaké, central Côte d’Ivoire.	Not mentioned	clinical bacteria isolates	not mentioned	Blood, urine, pleural secretions, CSF, joint aspirate	2-84 years	Klebsiella pneumoniae	NA	Not mentioned	Phenotypic	Standard microbiological culture, API & MALDI-ToF	VITEK	Ampicillin/sulbactam, piperacillin/tazobactam, cefuroxime, cefotaxime, ceftazidime, meropenem, ciprofloxacin, gentamicin, sulfamethoxazol/trimethoprim	EUCAST
Nabti et al.	2019	High Prevalence of Multidrug-Resistant Escherichia coli in Urine Samples from Inpatients and Outpatients at a Tertiary Care Hospital in Sétif, Algeria	doi: 10.1089/mdr.2018.0314	Algeria	2015-2017	To investigate the prevalence of MDR Escherichia coli (MDR-EC) isolates, in inpatients/outpatients with urinary tract infections at Se´tif University Hospital (Algeria).	Not mentioned	patients	both	urine	<15, 15-<60, ≥60	Escherichia coli	NA		Both	Standard microbiological culture	Disc Diffusion & E-test	Amoxicillin, amoxicillin-clavulanic acid, ticarcillin, mecillinam, cefotaxime, cefpodoxime, cefoxitin, ceftazidime, and cephalexin, imipenem, amikacin, gentamicin, nalidixic acid, ciprofloxacin, fosfomycin, nitrofurantoin, trimethoprim/sulfamethoxazole.	EUCAST
Ouédraogo et al.	2017	Fecal Carriage of Enterobacteriaceae Producing Extended-Spectrum Beta-Lactamases in Hospitalized Patients and Healthy Community Volunteers in Burkina Faso	doi: 10.1089/mdr.2015.0356	Burkina Faso	2014	To assess the prevalence of digestive carriage of such bacteria in the community and in the hospital	Not mentioned	patients and healthy	Both	214 stool samples	NA	Escherichia coli, Klebsiella pneumoniae, Enterobacter cloacae	NA	Not mentioned	Both	Standard microbiological culture & MALDI-ToF	Disc diffusion	Amoxicillin, amoxicillin–clavulanic acid, aztreonam, cefepime, cefotaxime, cefpirome, cefpodoxime, cefoxitin, ceftazidime, cephalothin, moxalactam, piperacillin, piperacillin–tazobactam, ticarcillin, ticarcillin–clavulanic acid, imipenem, nalidixic acid, ciprofloxacin, levofloxacin, ofloxacin, amikacin, gentamicin, netilmicin, tobramycin, fosfomycin, chloramphenicol, tetracycline, trimethoprim/su…	EUCAST
Tuem et al.	2019	Antimicrobial resistance patterns of uropathogens isolated between 2012 and 2017 from a tertiary hospital in Northern Ethiopia	doi: 10.1016/j.jgar.2019.01.022	Ethiopia	2012-2017	To assess the antimicrobial resistance patterns of bacteria isolated from urine samples over 6 years in Ayder Comprehensive Specialized Hospital (ACSH), in Mekelle, Northern Ethiopia.	Not mentioned	patients	Not mentioned	urine	1-87 years	Klebsiella Pneumoniae, Pseudomonas aeruginosa, Escherichia coli, Acinetobacter spp., Klebsiella Oxytoca, Staphylococcus aureus, Enterococcus spp., Citrobacter spp., Streptococcus spp.	UTI	Not mentioned	Phenotypic	Standard microbiological culture	Disc diffusion	Tetracycline, nitrofurantoin, chloramphenicol, gentamicin, ciprofloxacin, doxycycline, trimethoprim/sulfamethoxazole, imipenem, ceftriaxone, ceftazidime, cefepime, meropenem, ampicillin, amoxicillin/clavulanic acid, norfloxacin, penicillin G	CLSI
